# Supplementary material for: Genome-wide cataloging and analysis of alternatively spliced genes in cereal crops
Source: BMC Genomics. 2015 Sep 21;16(1):721. doi: 10.1186/s12864-015-1914-5 (PMC4578763; doi:10.1186/s12864-015-1914-5)
Supplement: Additional file 1: Table S1. — Protein family classification of alternative genes in cereal plants. (XLS 402 kb) [file 12864_2015_1914_MOESM1_ESM.xls]

## Sheet: corn+riceJ+riceI+sorghum
Supplementary Table 1. Protein family classification of alternative genes in cereal plants
				Rice	Rice
			Corn	(japonica)	(indica)	Sorghum
pfam00069	Pkinase		205	228	55	74	Protein kinase domain
pfam00076	RRM_1		112	61	32	43	RNA recognition motif
pfam07714	Pkinase_Tyr		88	79	12	25	Protein tyrosine kinase
pfam13639	zf-RING_2		53	28	8	15	Ring finger domain
pfam00067	p450		45	56	4	37	Cytochrome P450
pfam00481	PP2C		45	25	11	11	Protein phosphatase 2C
pfam00249	Myb_DNA-binding		44	14	7	22	Myb-like DNA-binding domain
pfam00179	UQ_con		43	17	10	7	Ubiquitin-conjugating enzyme
pfam00010	HLH		41	5	1	7	Helix-loop-helix DNA-binding domain
pfam00071	Ras		38	20	11	7	Ras family
pfam00141	peroxidase		37	30	11	31	Peroxidase
pfam00153	Mito_carr		35	24	7	14	Mitochondrial carrier protein
pfam01559	Zein		35	0	0	0	Zein seed storage protein
pfam01490	Aa_trans		33	12	1	7	Transmembrane amino acid transporter protein
pfam02365	NAM		33	33	8	14	No apical meristem (NAM) protein
pfam00125	Histone		31	9	3	5	Core histone H2A/H2B/H3/H4
pfam01370	Epimerase		31	26	8	22	NAD dependent epimerase/dehydratase family
pfam00083	Sugar_tr		30	22	7	10	Sugar (and other) transporter
pfam00847	AP2		30	9	3	9	AP2 domain
pfam00106	adh_short		29	25	10	15	short chain dehydrogenase
pfam00657	Lipase_GDSL		29	5	1	16	GDSL-like Lipase/Acylhydrolase
pfam00085	Thioredoxin		28	14	6	11	Thioredoxin
pfam00226	DnaJ		28	18	9	9	DnaJ domain
pfam03151	TPT		27	9	2	6	Triose-phosphate Transporter family
pfam00004	AAA		26	18	6	14	ATPase family associated with various cellular
pfam00270	DEAD		24	21	5	8	DEAD/DEAH box helicase
pfam00504	Chloroa_b-bind		24	19	11	20	Chlorophyll A-B binding protein
pfam02309	AUX_IAA		24	13	5	5	AUX/IAA family
pfam00149	Metallophos		23	9	3	13	Calcineurin-like phosphoesterase
pfam00134	Cyclin_N		22	9	2	4	Cyclin
pfam00450	Peptidase_S10		21	18	6	18	Serine carboxypeptidase
pfam03106	WRKY		21	22	7	7	WRKY DNA -binding domain
pfam13041	PPR_2		21	30	1	12	PPR repeat family
pfam00201	UDPGT		20	19	0	13	UDP-glucoronosyl and UDP-glucosyl transferase
pfam03171	2OG-FeII_Oxy		20	18	5	10	2OG-Fe(II) oxygenase superfamily
pfam07690	MFS_1		20	14	1	5	Major Facilitator Superfamily
pfam13499	EF_hand_5		20	0	0	1	EF-hand domain pair
pfam00022	Actin		19	7	3	6	Actin
pfam00403	HMA		19	0	0	5	Heavy-metal-associated domain
pfam01357	Pollen_allerg_1		19	7	5	12	Pollen allergen
pfam03763	Remorin_C		19	4	3	2	Remorin
pfam12796	Ank_2		19	20	5	5	Ankyrin repeats (3 copies)
pfam00230	MIP		18	18	6	15	Major intrinsic protein
pfam00650	CRAL_TRIO		18	11	1	6	CRAL/TRIO domain
pfam12697	Abhydrolase_6		18	18	8	14	Alpha/beta hydrolase family
pfam13417	GST_N_3		18	16	7	13	Glutathione S-transferase
pfam00171	Aldedh		17	11	2	6	Aldehyde dehydrogenase family
pfam01423	LSM		17	2	1	1	LSM domain
pfam02362	B3		17	7	0	1	B3 DNA binding domain
pfam00155	Aminotran_1_2		16	14	7	11	Aminotransferase class I and II
pfam00160	Pro_isomerase		16	13	3	2	Cyclophilin type peptidyl-prolyl
pfam00170	bZIP_1		16	3	0	6	bZIP transcription factor
pfam00232	Glyco_hydro_1		16	22	7	11	Glycosyl hydrolase family 1
pfam00248	Aldo_ket_red		16	13	6	10	Aldo/keto reductase family
pfam00651	BTB		16	8	3	7	BTB/POZ domain
pfam00722	Glyco_hydro_16		16	12	6	3	Glycosyl hydrolases family 16
pfam02485	Branch		16	9	1	2	Core-2/I-Branching enzyme
pfam02956	TT_ORF1		16	2	0	4	TT viral orf 1
pfam08879	WRC		16	5	2	1	WRC
pfam09770	PAT1		16	4	0	18	Topoisomerase II-associated protein PAT1
pfam00227	Proteasome		15	5	4	3	Proteasome subunit
pfam00501	AMP-binding		15	17	4	7	AMP-binding enzyme
pfam01554	MatE		15	11	1	7	MatE
pfam12776	Myb_DNA-bind_3		15	3	0	14	Myb/SANT-like DNA-binding domain
pfam00046	Homeobox		14	8	6	4	Homeobox domain
pfam00240	ubiquitin		14	10	2	12	Ubiquitin family
pfam00254	FKBP_C		14	14	4	6	FKBP-type peptidyl-prolyl cis-trans isomerase
pfam00400	WD40		14	0	0	9	WD domain
pfam00854	PTR2		14	28	2	9	POT family
pfam02458	Transferase		14	13	2	6	Transferase family
pfam08241	Methyltransf_11		14	5	2	7	Methyltransferase domain
pfam00025	Arf		13	6	4	0	ADP-ribosylation factor family
pfam00234	Tryp_alpha_amyl		13	1	0	4	Protease inhibitor/seed storage/LTP
pfam00332	Glyco_hydro_17		13	21	4	11	Glycosyl hydrolases family 17
pfam00462	Glutaredoxin		13	3	1	3	Glutaredoxin
pfam00892	EamA		13	0	0	6	EamA-like transporter family
pfam13923	zf-C3HC4_2		13	2	0	4	Zinc finger
pfam14226	DIOX_N		13	12	1	6	non-haem dioxygenase in morphine synthesis
pfam00009	GTP_EFTU		12	8	2	10	Elongation factor Tu GTP binding domain
pfam00118	Cpn60_TCP1		12	8	5	7	TCP-1/cpn60 chaperonin family
pfam00168	C2		12	10	4	6	C2 domain
pfam00291	PALP		12	8	0	5	Pyridoxal-phosphate dependent enzyme
pfam00319	SRF-TF		12	7	1	2	SRF-type transcription factor (DNA-binding and
pfam00808	CBFD_NFYB_HMF		12	3	1	1	Histone-like transcription factor
pfam01529	zf-DHHC		12	12	3	5	DHHC palmitoyltransferase
pfam03110	SBP		12	4	1	0	SBP domain
pfam14144	DOG1		12	11	3	1	Seed dormancy control
pfam00012	HSP70		11	10	4	15	Hsp70 protein
pfam00013	KH_1		11	1	0	6	KH domain
pfam00072	Response_reg		11	6	1	5	Response regulator receiver domain
pfam00173	Cyt-b5		11	4	6	3	Cytochrome b5-like Heme/Steroid binding
pfam00293	NUDIX		11	7	2	5	NUDIX domain
pfam00295	Glyco_hydro_28		11	8	0	8	Glycosyl hydrolases family 28
pfam00447	HSF_DNA-bind		11	8	1	3	HSF-type DNA-binding
pfam00759	Glyco_hydro_9		11	5	0	1	Glycosyl hydrolase family 9
pfam00782	DSPc		11	5	0	5	Dual specificity phosphatase
pfam01167	Tub		11	4	3	4	Tub family
pfam01399	PCI		11	4	0	6	PCI domain
pfam01926	MMR_HSR1		11	4	0	3	50S ribosome-binding GTPase
pfam03083	MtN3_slv		11	6	1	4	Sugar efflux transporter for intercellular
pfam03357	Snf7		11	6	1	2	Snf7
pfam03514	GRAS		11	11	0	5	GRAS family transcription factor
pfam03552	Cellulose_synt		11	6	1	6	Cellulose synthase
pfam07983	X8		11	7	0	1	X8 domain
pfam12906	RINGv		11	2	0	3	RING-variant domain
pfam13839	PC-Esterase		11	9	1	2	GDSL/SGNH-like Acyl-Esterase family found
pfam13920	zf-C3HC4_3		11	2	0	0	Zinc finger
pfam14259	RRM_6		11	2	0	5	RNA recognition motif (a
pfam00011	HSP20		10	9	2	2	Hsp20/alpha crystallin family
pfam00026	Asp		10	9	3	15	Eukaryotic aspartyl protease
pfam00107	ADH_zinc_N		10	9	6	3	Zinc-binding dehydrogenase
pfam00271	Helicase_C		10	6	2	2	Helicase conserved C-terminal domain
pfam00300	His_Phos_1		10	8	0	1	Histidine phosphatase superfamily (branch
pfam00581	Rhodanese		10	2	1	1	Rhodanese-like domain
pfam01061	ABC2_membrane		10	10	0	7	ABC-2 type transporter
pfam01344	Kelch_1		10	0	0	1	Kelch motif
pfam01486	K-box		10	9	2	2	K-box region
pfam01501	Glyco_transf_8		10	7	3	4	Glycosyl transferase family 8
pfam02453	Reticulon		10	6	2	4	Reticulon
pfam03141	Methyltransf_29		10	12	3	6	Putative
pfam04564	U-box		10	7	1	1	U-box domain
pfam06200	tify		10	2	2	2	tify domain
pfam10250	O-FucT		10	15	2	4	GDP-fucose protein O-fucosyltransferase
pfam00082	Peptidase_S8		9	3	0	2	Subtilase family
pfam00091	Tubulin		9	10	2	6	Tubulin/FtsZ family
pfam00112	Peptidase_C1		9	9	2	8	Papain family cysteine protease
pfam00190	Cupin_1		9	11	5	5	Cupin
pfam00225	Kinesin		9	10	0	5	Kinesin motor domain
pfam00244	14-3-3		9	5	5	3	14-3-3 protein
pfam00305	Lipoxygenase		9	6	2	10	Lipoxygenase
pfam00314	Thaumatin		9	4	3	4	Thaumatin family
pfam00415	RCC1		9	6	0	4	Regulator of chromosome condensation (RCC1)
pfam00443	UCH		9	9	3	2	Ubiquitin carboxyl-terminal hydrolase
pfam00538	Linker_histone		9	1	0	2	linker histone H1 and H5 family
pfam00557	Peptidase_M24		9	6	1	4	Metallopeptidase family M24
pfam00642	zf-CCCH		9	0	0	2	Zinc finger C-x8-C-x5-C-x3-H type (and
pfam00933	Glyco_hydro_3		9	3	1	6	Glycosyl hydrolase family 3 N terminal
pfam01263	Aldose_epim		9	5	1	5	Aldose 1-epimerase
pfam01699	Na_Ca_ex		9	3	1	1	Sodium/calcium exchanger protein
pfam01762	Galactosyl_T		9	7	0	1	Galactosyltransferase
pfam03000	NPH3		9	2	2	2	NPH3 family
pfam03479	DUF296		9	5	1	2	Domain of unknown function (DUF296)
pfam03798	TRAM_LAG1_CLN8		9	5	0	4	TLC domain
pfam04146	YTH		9	6	2	4	YT521-B-like domain
pfam05212	DUF707		9	3	3	1	Protein of unknown function (DUF707)
pfam05653	Mg_trans_NIPA		9	2	2	2	Magnesium transporter NIPA
pfam06886	TPX2		9	2	1	2	Targeting protein for Xklp2 (TPX2)
pfam07732	Cu-oxidase_3		9	7	2	3	Multicopper oxidase
pfam10294	Methyltransf_16		9	2	0	2	Putative methyltransferase
pfam12165	DUF3594		9	3	1	2	Domain of unknown function (DUF3594)
pfam12695	Abhydrolase_5		9	5	0	2	Alpha/beta hydrolase family
pfam13419	HAD_2		9	5	4	7	Haloacid dehalogenase-like hydrolase
pfam13855	LRR_8		9	0	0	3	Leucine rich repeat
pfam00335	Tetraspannin		8	4	1	6	Tetraspanin family
pfam00428	Ribosomal_60s		8	4	1	0	60s Acidic ribosomal protein
pfam00483	NTP_transferase		8	3	1	2	Nucleotidyl transferase
pfam00582	Usp		8	7	2	2	Universal stress protein family
pfam00583	Acetyltransf_1		8	3	0	0	Acetyltransferase (GNAT) family
pfam01248	Ribosomal_L7Ae		8	6	1	0	Ribosomal protein
pfam01425	Amidase		8	2	0	2	Amidase
pfam01694	Rhomboid		8	5	2	3	Rhomboid family
pfam02466	Tim17		8	4	0	3	Tim17/Tim22/Tim23/Pmp24 family
pfam02800	Gp_dh_C		8	5	2	8	Glyceraldehyde 3-phosphate dehydrogenase
pfam03134	TB2_DP1_HVA22		8	4	3	2	TB2/DP1
pfam03169	OPT		8	16	0	4	OPT oligopeptide transporter protein
pfam03405	FA_desaturase_2		8	1	2	4	Fatty acid desaturase
pfam03759	PRONE		8	4	2	0	PRONE (Plant-specific Rop nucleotide exchanger)
pfam04116	FA_hydroxylase		8	2	1	3	Fatty acid hydroxylase superfamily
pfam04147	Nop14		8	1	0	2	Nop14-like family
pfam04577	DUF563		8	7	3	3	Protein of unknown function (DUF563)
pfam04652	DUF605		8	1	0	8	Vta1 like
pfam06203	CCT		8	14	5	6	CCT motif
pfam07992	Pyr_redox_2		8	8	3	6	Pyridine nucleotide-disulphide
pfam12937	F-box-like		8	0	0	2	F-box-like
pfam13414	TPR_11		8	2	0	7	TPR repeat
pfam00005	ABC_tran		7	8	3	3	ABC transporter
pfam00241	Cofilin_ADF		7	2	2	1	Cofilin/tropomyosin-type actin-binding
pfam00294	PfkB		7	7	3	5	pfkB family carbohydrate kinase
pfam00304	Gamma-thionin		7	0	0	0	Gamma-thionin family
pfam00365	PFK		7	5	1	5	Phosphofructokinase
pfam00406	ADK		7	3	4	2	Adenylate kinase
pfam00484	Pro_CA		7	2	3	7	Carbonic anhydrase
pfam00534	Glycos_transf_1		7	7	1	2	Glycosyl transferases group 1
pfam00571	CBS		7	2	1	5	CBS domain
pfam00856	SET		7	4	1	3	SET domain
pfam00860	Xan_ur_permease		7	2	1	2	Permease family
pfam00929	RNase_T		7	5	2	3	Exonuclease
pfam01150	GDA1_CD39		7	6	2	4	GDA1/CD39 (nucleoside phosphatase) family
pfam01217	Clat_adaptor_s		7	2	1	1	Clathrin adaptor complex small chain
pfam01419	Jacalin		7	5	1	0	Jacalin-like lectin domain
pfam01426	BAH		7	2	2	0	BAH domain
pfam01569	PAP2		7	3	0	2	PAP2 superfamily
pfam01593	Amino_oxidase		7	4	2	6	Flavin containing amine oxidoreductase
pfam02045	CBFB_NFYA		7	5	0	1	CCAAT-binding transcription factor
pfam02225	PA		7	2	0	4	PA domain
pfam02338	OTU		7	9	4	2	OTU-like cysteine protease
pfam02469	Fasciclin		7	7	0	3	Fasciclin domain
pfam02701	zf-Dof		7	2	1	1	Dof domain
pfam02705	K_trans		7	11	2	4	K+ potassium transporter
pfam03080	DUF239		7	6	2	1	Domain of unknown function (DUF239)
pfam03094	Mlo		7	5	1	2	Mlo family
pfam03145	Sina		7	0	0	1	Seven in absentia protein family
pfam03321	GH3		7	3	2	2	GH3 auxin-responsive promoter
pfam03360	Glyco_transf_43		7	4	0	1	Glycosyltransferase family 43
pfam03441	FAD_binding_7		7	3	1	2	FAD binding domain of DNA photolyase
pfam04535	DUF588		7	8	4	1	Domain of unknown function (DUF588)
pfam04727	ELMO_CED12		7	3	1	2	ELMO/CED-12 family
pfam04784	DUF547		7	3	1	1	Protein of unknown function
pfam05623	DUF789		7	4	3	1	Protein of unknown function (DUF789)
pfam07859	Abhydrolase_3		7	2	2	4	alpha/beta hydrolase fold
pfam07899	Frigida		7	5	1	1	Frigida-like protein
pfam08392	FAE1_CUT1_RppA		7	3	0	5	FAE1/Type III polyketide synthase-like
pfam13893	RRM_5		7	2	1	1	RNA recognition motif
pfam00031	Cystatin		6	2	0	2	Cystatin domain
pfam00035	dsrm		6	2	1	3	Double-stranded RNA binding motif
pfam00043	GST_C		6	2	1	2	Glutathione S-transferase
pfam00080	Sod_Cu		6	2	2	2	Copper/zinc superoxide dismutase (SODC)
pfam00117	GATase		6	0	2	1	Glutamine amidotransferase class-I
pfam00120	Gln-synt_C		6	3	0	3	Glutamine synthetase
pfam00122	E1-E2_ATPase		6	7	2	4	E1-E2 ATPase
pfam00166	Cpn10		6	3	1	2	Chaperonin 10 Kd subunit
pfam00202	Aminotran_3		6	4	0	2	Aminotransferase class-III
pfam00326	Peptidase_S9		6	2	0	2	Prolyl oligopeptidase family
pfam00410	Ribosomal_S8		6	0	1	0	Ribosomal protein S8
pfam00411	Ribosomal_S11		6	2	1	1	Ribosomal protein S11
pfam00412	LIM		6	0	0	1	LIM domain
pfam00439	Bromodomain		6	7	1	3	Bromodomain
pfam00494	SQS_PSY		6	4	2	2	Squalene/phytoene synthase
pfam00505	HMG_box		6	2	2	3	HMG (high mobility group) box
pfam00561	Abhydrolase_1		6	5	1	1	alpha/beta hydrolase fold
pfam00566	RabGAP-TBC		6	7	1	2	Rab-GTPase-TBC domain
pfam00702	Hydrolase		6	0	0	0	haloacid dehalogenase-like hydrolase
pfam00849	PseudoU_synth_2		6	2	0	2	RNA pseudouridylate synthase
pfam00850	Hist_deacetyl		6	7	2	3	Histone deacetylase domain
pfam00888	Cullin		6	3	0	2	Cullin family
pfam01156	IU_nuc_hydro		6	4	3	3	Inosine-uridine preferring nucleoside
pfam01190	Pollen_Ole_e_I		6	5	0	0	Pollen proteins Ole e I like
pfam01237	Oxysterol_BP		6	0	1	1	Oxysterol-binding protein
pfam01373	Glyco_hydro_14		6	4	0	2	Glycosyl hydrolase family 14
pfam01546	Peptidase_M20		6	5	0	4	Peptidase family M20/M25/M40
pfam01553	Acyltransferase		6	4	1	5	Acyltransferase
pfam01596	Methyltransf_3		6	5	1	1	O-methyltransferase
pfam01603	B56		6	3	0	2	Protein phosphatase 2A regulatory B subunit (B56
pfam01704	UDPGP		6	2	1	1	UTP--glucose-1-phosphate uridylyltransferase
pfam02171	Piwi		6	7	2	0	Piwi domain
pfam02298	Cu_bind_like		6	11	7	3	Plastocyanin-like domain
pfam02450	LACT		6	5	0	2	Lecithin:cholesterol acyltransferase
pfam02779	Transket_pyr		6	3	1	2	Transketolase
pfam02902	Peptidase_C48		6	5	1	6	Ulp1 protease family
pfam03016	Exostosin		6	11	1	2	Exostosin family
pfam03018	Dirigent		6	1	0	1	Dirigent-like protein
pfam03030	H_PPase		6	5	1	5	Inorganic H+ pyrophosphatase
pfam03081	Exo70		6	11	1	3	Exo70 exocyst complex subunit
pfam03181	BURP		6	6	2	4	BURP domain
pfam03195	DUF260		6	3	3	1	Protein of unknown function DUF260
pfam03381	CDC50		6	2	0	1	LEM3 (ligand-effect modulator 3) family / CDC50
pfam03556	Cullin_binding		6	1	1	0	Cullin binding
pfam03647	Tmemb_14		6	3	1	1	Transmembrane proteins 14C
pfam04770	ZF-HD_dimer		6	3	0	0	ZF-HD protein dimerisation region
pfam04832	SOUL		6	2	0	1	SOUL heme-binding protein
pfam04833	COBRA		6	1	0	1	COBRA-like protein
pfam04864	Alliinase_C		6	1	0	0	Allinase
pfam04969	CS		6	1	1	1	CS domain
pfam05042	Caleosin		6	5	4	2	Caleosin related protein
pfam05691	Raffinose_syn		6	2	1	2	Raffinose synthase or seed inhibition
pfam05922	Inhibitor_I9		6	4	0	0	Peptidase inhibitor I9
pfam06507	Auxin_resp		6	11	2	1	Auxin response factor
pfam07526	POX		6	5	1	0	Associated with HOX
pfam07534	TLD		6	0	2	4	TLD
pfam07797	DUF1639		6	4	0	0	Protein of unknown function (DUF1639)
pfam07847	DUF1637		6	6	0	1	Protein of unknown function (DUF1637)
pfam09335	SNARE_assoc		6	1	1	0	SNARE associated Golgi protein
pfam12357	PLD_C		6	4	0	1	Phospholipase D C terminal
pfam12678	zf-rbx1		6	1	1	1	RING-H2 zinc finger
pfam13520	AA_permease_2		6	5	1	0	Amino acid permease
pfam13837	Myb_DNA-bind_4		6	5	2	3	Myb/SANT-like DNA-binding domain
pfam14215	bHLH-MYC_N		6	1	0	3	bHLH-MYC and R2R3-MYB transcription factors
pfam14379	Myb_CC_LHEQLE		6	4	0	2	MYB-CC type transfactor
pfam00180	Iso_dh		5	2	3	4	Isocitrate/isopropylmalate dehydrogenase
pfam00195	Chal_sti_synt_N		5	0	0	5	Chalcone and stilbene synthases
pfam00198	2-oxoacid_dh		5	3	2	1	2-oxoacid dehydrogenases acyltransferase
pfam00237	Ribosomal_L22		5	1	0	0	Ribosomal protein L22p/L17e
pfam00276	Ribosomal_L23		5	2	0	0	Ribosomal protein L23
pfam00297	Ribosomal_L3		5	1	0	3	Ribosomal protein L3
pfam00334	NDK		5	3	4	0	Nucleoside diphosphate kinase
pfam00348	polyprenyl_synt		5	2	3	1	Polyprenyl synthetase
pfam00383	dCMP_cyt_deam_1		5	3	1	0	Cytidine and deoxycytidylate deaminase
pfam00542	Ribosomal_L12		5	2	0	0	Ribosomal protein L7/L12 C-terminal
pfam00632	HECT		5	1	0	2	HECT-domain (ubiquitin-transferase)
pfam00673	Ribosomal_L5_C		5	1	1	0	ribosomal L5P family C-terminus
pfam00675	Peptidase_M16		5	2	0	1	Insulinase (Peptidase family M16)
pfam00687	Ribosomal_L1		5	1	3	1	Ribosomal protein L1p/L10e family
pfam00696	AA_kinase		5	5	1	1	Amino acid kinase family
pfam00743	FMO-like		5	5	0	3	Flavin-binding monooxygenase-like
pfam00790	VHS		5	4	2	3	VHS domain
pfam00899	ThiF		5	6	2	1	ThiF family
pfam00900	Ribosomal_S4e		5	2	0	1	Ribosomal family S4e
pfam00916	Sulfate_transp		5	4	0	4	Sulfate transporter family
pfam00957	Synaptobrevin		5	6	5	1	Synaptobrevin
pfam01027	Bax1-I		5	1	1	3	Inhibitor of apoptosis-promoting Bax1
pfam01070	FMN_dh		5	2	3	1	FMN-dependent dehydrogenase
pfam01145	Band_7		5	4	1	2	SPFH domain / Band 7 family
pfam01169	UPF0016		5	2	2	0	Uncharacterized protein family UPF0016
pfam01195	Pept_tRNA_hydro		5	2	2	1	Peptidyl-tRNA hydrolase
pfam01202	SKI		5	4	3	3	Shikimate kinase
pfam01280	Ribosomal_L19e		5	0	0	1	Ribosomal protein L19e
pfam01301	Glyco_hydro_35		5	2	4	2	Glycosyl hydrolases family 35
pfam01398	JAB		5	2	5	1	JAB1/Mov34/MPN/PAD-1 ubiquitin protease
pfam01412	ArfGap		5	8	3	3	Putative GTPase activating protein for Arf
pfam01466	Skp1		5	2	0	1	Skp1 family
pfam01532	Glyco_hydro_47		5	1	2	2	Glycosyl hydrolase family 47
pfam01545	Cation_efflux		5	2	1	2	Cation efflux family
pfam01585	G-patch		5	2	0	2	G-patch domain
pfam01612	DNA_pol_A_exo1		5	1	1	1	3'-5' exonuclease
pfam01764	Lipase_3		5	8	1	8	Lipase (class 3)
pfam01798	Nop		5	2	0	2	Putative snoRNA binding domain
pfam01849	NAC		5	1	1	2	NAC domain
pfam02179	BAG		5	1	0	0	BAG domain
pfam02358	Trehalose_PPase		5	6	1	2	Trehalose-phosphatase
pfam02431	Chalcone		5	3	2	2	Chalcone-flavanone isomerase
pfam02704	GASA		5	4	4	0	Gibberellin regulated protein
pfam02991	Atg8		5	3	2	0	Autophagy protein Atg8 ubiquitin like
pfam03009	GDPD		5	2	1	1	Glycerophosphoryl diester phosphodiesterase
pfam03031	NIF		5	7	1	1	NLI interacting factor-like phosphatase
pfam03061	4HBT		5	0	0	0	Thioesterase superfamily
pfam03092	BT1		5	3	1	1	BT1 family
pfam03105	SPX		5	5	4	1	SPX domain
pfam03168	LEA_2		5	3	1	2	Late embryogenesis abundant protein
pfam03208	PRA1		5	2	1	2	PRA1 family protein
pfam03283	PAE		5	6	1	5	Pectinacetylesterase
pfam03407	Nucleotid_trans		5	1	0	3	Nucleotide-diphospho-sugar transferase
pfam03634	TCP		5	3	2	0	TCP family transcription factor
pfam03641	Lysine_decarbox		5	6	2	1	Possible lysine decarboxylase
pfam03735	ENT		5	3	0	0	ENT domain
pfam03936	Terpene_synth_C		5	7	2	5	Terpene synthase family
pfam04080	Per1		5	0	0	1	Per1-like
pfam04178	Got1		5	0	0	0	Got1/Sft2-like family
pfam04570	DUF581		5	2	3	0	Protein of unknown function (DUF581)
pfam04690	YABBY		5	2	2	0	YABBY protein
pfam04749	PLAC8		5	7	0	0	PLAC8 family
pfam04765	DUF616		5	3	0	0	Protein of unknown function (DUF616)
pfam04852	DUF640		5	2	0	0	Protein of unknown function (DUF640)
pfam04884	DUF647		5	2	0	0	Protein of unknown function (DUF647)
pfam05383	La		5	3	0	4	La domain
pfam05495	zf-CHY		5	5	2	3	CHY zinc finger
pfam06027	DUF914		5	1	0	0	Eukaryotic protein of unknown function (DUF914)
pfam07800	DUF1644		5	3	2	2	Protein of unknown function (DUF1644)
pfam07970	COPIIcoated_ERV		5	2	0	2	Endoplasmic reticulum vesicle
pfam08240	ADH_N		5	5	1	8	Alcohol dehydrogenase GroES-like domain
pfam08711	Med26		5	2	1	2	TFIIS helical bundle-like domain
pfam12428	DUF3675		5	4	1	3	Protein of unknown function (DUF3675)
pfam13424	TPR_12		5	0	0	2	Tetratricopeptide repeat
pfam13460	NAD_binding_10		5	4	2	2	NADH(P)-binding
pfam13602	ADH_zinc_N_2		5	3	0	2	Zinc-binding dehydrogenase
pfam13641	Glyco_tranf_2_3		5	5	0	1	Glycosyltransferase like family 2
pfam13774	Longin		5	3	4	1	Regulated-SNARE-like domain
pfam13881	Rad60-SLD_2		5	1	0	0	Ubiquitin-2 like Rad60 SUMO-like
pfam14299	PP2		5	2	1	3	Phloem protein 2
pfam00006	ATP-synt_ab		4	2	1	6	ATP synthase alpha/beta family
pfam00108	Thiolase_N		4	3	1	2	Thiolase
pfam00109	ketoacyl-synt		4	2	0	0	Beta-ketoacyl synthase
pfam00111	Fer2		4	2	0	1	2Fe-2S iron-sulfur cluster binding domain
pfam00150	Cellulase		4	1	0	2	Cellulase (glycosyl hydrolase family 5)
pfam00154	RecA		4	1	1	0	recA bacterial DNA recombination protein
pfam00156	Pribosyltran		4	1	2	3	Phosphoribosyl transferase domain
pfam00182	Glyco_hydro_19		4	1	1	6	Chitinase class I
pfam00203	Ribosomal_S19		4	1	0	0	Ribosomal protein S19
pfam00224	PK		4	2	1	4	Pyruvate kinase
pfam00251	Glyco_hydro_32N		4	4	0	2	Glycosyl hydrolases family 32
pfam00255	GSHPx		4	3	2	2	Glutathione peroxidase
pfam00318	Ribosomal_S2		4	1	0	1	Ribosomal protein S2
pfam00320	GATA		4	6	1	3	GATA zinc finger
pfam00327	Ribosomal_L30		4	0	0	0	Ribosomal protein L30p/L7e
pfam00331	Glyco_hydro_10		4	1	1	1	Glycosyl hydrolase family 10
pfam00472	RF-1		4	0	0	1	RF-1 domain
pfam00485	PRK		4	3	2	2	Phosphoribulokinase / Uridine kinase family
pfam00536	SAM_1		4	0	1	0	SAM domain (Sterile alpha motif)
pfam00572	Ribosomal_L13		4	2	1	1	Ribosomal protein L13
pfam00574	CLP_protease		4	5	3	3	Clp protease
pfam00578	AhpC-TSA		4	4	2	2	AhpC/TSA family
pfam00635	Motile_Sperm		4	5	4	2	MSP (Major sperm protein) domain
pfam00654	Voltage_CLC		4	4	1	2	Voltage gated chloride channel
pfam00664	ABC_membrane		4	6	0	4	ABC transporter transmembrane region
pfam00682	HMGL-like		4	2	1	1	HMGL-like
pfam00717	Peptidase_S24		4	0	0	1	Peptidase S24-like
pfam00719	Pyrophosphatase		4	4	3	3	Inorganic pyrophosphatase
pfam00730	HhH-GPD		4	1	0	1	HhH-GPD superfamily base excision DNA repair
pfam00753	Lactamase_B		4	1	0	1	Metallo-beta-lactamase superfamily
pfam00786	PBD		4	0	0	0	P21-Rho-binding domain
pfam00795	CN_hydrolase		4	1	0	5	Carbon-nitrogen hydrolase
pfam00862	Sucrose_synth		4	4	1	1	Sucrose synthase
pfam00887	ACBP		4	1	1	0	Acyl CoA binding protein
pfam00891	Methyltransf_2		4	3	0	4	O-methyltransferase
pfam00995	Sec1		4	4	1	1	Sec1 family
pfam01040	UbiA		4	0	2	1	UbiA prenyltransferase family
pfam01063	Aminotran_4		4	6	2	2	Aminotransferase class IV
pfam01073	3Beta_HSD		4	3	0	2	3-beta hydroxysteroid dehydrogenase/isomerase
pfam01088	Peptidase_C12		4	3	1	2	Ubiquitin carboxyl-terminal hydrolase
pfam01095	Pectinesterase		4	5	2	4	Pectinesterase
pfam01103	Bac_surface_Ag		4	3	0	0	Surface antigen
pfam01105	EMP24_GP25L		4	5	0	2	emp24/gp25L/p24 family/GOLD
pfam01138	RNase_PH		4	3	2	1	3' exoribonuclease family
pfam01189	Nol1_Nop2_Fmu		4	2	0	2	NOL1/NOP2/sun family
pfam01209	Ubie_methyltran		4	1	1	0	ubiE/COQ5 methyltransferase family
pfam01246	Ribosomal_L24e		4	1	1	1	Ribosomal protein L24e
pfam01282	Ribosomal_S24e		4	1	0	0	Ribosomal protein S24e
pfam01434	Peptidase_M41		4	2	1	4	Peptidase family M41
pfam01435	Peptidase_M48		4	1	1	2	Peptidase family M48
pfam01459	Porin_3		4	5	1	2	Eukaryotic porin
pfam01474	DAHP_synth_2		4	1	0	2	Class-II DAHP synthetase family
pfam01557	FAA_hydrolase		4	1	0	1	Fumarylacetoacetate (FAA) hydrolase
pfam01633	Choline_kinase		4	1	0	0	Choline/ethanolamine kinase
pfam01734	Patatin		4	3	0	7	Patatin-like phospholipase
pfam01779	Ribosomal_L29e		4	0	0	0	Ribosomal L29e protein family
pfam01789	PsbP		4	6	3	3	PsbP
pfam01946	Thi4		4	1	1	2	Thi4 family
pfam01985	CRS1_YhbY		4	6	0	1	CRS1 / YhbY (CRM) domain
pfam02136	NTF2		4	1	0	0	Nuclear transport factor 2 (NTF2) domain
pfam02373	JmjC		4	1	0	0	JmjC domain
pfam02847	MA3		4	2	0	0	MA3 domain
pfam02953	zf-Tim10_DDP		4	0	0	1	Tim10/DDP family zinc finger
pfam03006	HlyIII		4	0	0	2	Haemolysin-III related
pfam03109	ABC1		4	4	1	1	ABC1 family
pfam03188	Cytochrom_B561		4	2	0	1	Eukaryotic cytochrome b561
pfam03194	LUC7		4	2	1	2	LUC7 N_terminus
pfam03226	Yippee		4	4	1	0	Yippee putative zinc-binding protein
pfam03638	CXC		4	4	2	0	Tesmin/TSO1-like CXC domain
pfam03650	UPF0041		4	3	1	0	Uncharacterized protein family (UPF0041)
pfam03662	Glyco_hydro_79n		4	2	1	0	Glycosyl hydrolase family 79
pfam03764	EFG_IV		4	1	0	0	Elongation factor G
pfam03791	KNOX2		4	1	0	0	KNOX2 domain
pfam03901	Glyco_transf_22		4	2	2	0	Alg9-like mannosyltransferase family
pfam03909	BSD		4	0	1	2	BSD domain
pfam03949	Malic_M		4	3	2	3	Malic enzyme
pfam03999	MAP65_ASE1		4	3	0	3	Microtubule associated protein (MAP65/ASE1
pfam04051	TRAPP		4	2	0	1	Transport protein particle (TRAPP) component
pfam04061	ORMDL		4	0	0	0	ORMDL family
pfam04144	SCAMP		4	0	0	2	SCAMP family
pfam04258	Peptidase_A22B		4	4	2	1	Signal peptide peptidase
pfam04367	DUF502		4	2	1	1	Protein of unknown function (DUF502)
pfam04427	Brix		4	2	0	0	Brix domain
pfam04483	DUF565		4	1	0	0	Protein of unknown function (DUF565)
pfam04548	AIG1		4	1	0	1	AIG1 family
pfam04628	Sedlin_N		4	1	1	0	Sedlin
pfam04774	HABP4_PAI-RBP1		4	1	1	2	Hyaluronan / mRNA binding family
pfam04788	DUF620		4	2	0	1	Protein of unknown function (DUF620)
pfam05605	Di19		4	6	2	1	Drought induced 19 protein (Di19)
pfam05739	SNARE		4	2	0	3	SNARE domain
pfam05903	DUF862		4	2	1	1	PPPDE putative peptidase domain
pfam06454	DUF1084		4	2	0	1	Protein of unknown function (DUF1084)
pfam07651	ANTH		4	2	0	1	ANTH domain
pfam07724	AAA_2		4	5	1	2	AAA domain (Cdc48 subfamily)
pfam08030	NAD_binding_6		4	2	2	0	Ferric reductase NAD binding domain
pfam08263	LRRNT_2		4	0	0	2	Leucine rich repeat N-terminal domain
pfam08551	DUF1751		4	1	0	0	Eukaryotic integral membrane protein (DUF1751)
pfam09265	Cytokin-bind		4	0	0	0	Cytokinin dehydrogenase 1
pfam09713	A_thal_3526		4	3	0	0	Plant protein 1589 of unknown function
pfam10604	Polyketide_cyc2		4	0	0	2	Polyketide cyclase / dehydrase and
pfam10607	CLTH		4	1	0	1	CTLH/CRA C-terminal to LisH motif domain
pfam10609	ParA		4	0	1	2	ParA/MinD ATPase like
pfam12076	Wax2_C		4	3	1	1	WAX2 C-terminal domain
pfam12146	Hydrolase_4		4	1	0	2	Putative lysophospholipase
pfam12174	RST		4	2	0	0	RCD1-SRO-TAF4 (RST) plant domain
pfam12706	Lactamase_B_2		4	2	0	1	Beta-lactamase superfamily domain
pfam12819	Malectin_like		4	7	0	0	Carbohydrate-binding protein of the ER
pfam13016	Gliadin		4	0	0	0	Cys-rich Gliadin N-terminal
pfam13178	DUF4005		4	3	0	0	Protein of unknown function (DUF4005)
pfam13266	DUF4057		4	0	1	1	Protein of unknown function (DUF4057)
pfam13365	Trypsin_2		4	4	0	8	Trypsin-like peptidase domain
pfam13561	adh_short_C2		4	1	1	1	Enoyl-(Acyl carrier protein) reductase
pfam14159	DUF4308		4	4	1	3	Domain of unknown function (DUF4308)
pfam14372	DUF4413		4	6	0	1	Domain of unknown function (DUF4413)
pfam14389	Lzipper-MIP1		4	0	0	0	Leucine-zipper of ternary complex factor
pfam00027	cNMP_binding		3	0	0	2	Cyclic nucleotide-binding domain
pfam00113	Enolase_C		3	2	2	1	Enolase
pfam00121	TIM		3	3	1	2	Triosephosphate isomerase
pfam00137	ATP-synt_C		3	1	0	0	ATP synthase subunit C
pfam00152	tRNA-synt_2		3	3	1	3	tRNA synthetases class II (D
pfam00175	NAD_binding_1		3	5	4	3	Oxidoreductase NAD-binding domain
pfam00183	HSP90		3	12	0	5	Hsp90 protein
pfam00189	Ribosomal_S3_C		3	2	0	0	Ribosomal protein S3
pfam00194	Carb_anhydrase		3	1	0	1	Eukaryotic-type carbonic anhydrase
pfam00199	Catalase		3	3	1	5	Catalase
pfam00235	Profilin		3	0	0	1	Profilin
pfam00266	Aminotran_5		3	3	1	3	Aminotransferase class-V
pfam00274	Glycolytic		3	5	4	3	Fructose-bisphosphate aldolase class-I
pfam00282	Pyridoxal_deC		3	4	1	3	Pyridoxal-dependent decarboxylase
pfam00285	Citrate_synt		3	1	0	2	Citrate synthase
pfam00288	GHMP_kinases_N		3	1	0	0	GHMP kinases N terminal domain
pfam00311	PEPcase		3	4	0	4	Phosphoenolpyruvate carboxylase
pfam00316	FBPase		3	2	2	4	Fructose-1-6-bisphosphatase
pfam00330	Aconitase		3	0	0	1	Aconitase family (aconitate hydratase)
pfam00355	Rieske		3	1	2	0	Rieske [2Fe-2S] domain
pfam00378	ECH		3	4	0	3	Enoyl-CoA hydratase/isomerase family
pfam00389	2-Hacid_dh		3	1	1	1	D-isomer specific 2-hydroxyacid
pfam00416	Ribosomal_S13		3	2	0	1	Ribosomal protein S13/S18
pfam00441	Acyl-CoA_dh_1		3	2	0	1	Acyl-CoA dehydrogenase
pfam00445	Ribonuclease_T2		3	3	1	5	Ribonuclease T2 family
pfam00487	FA_desaturase		3	2	0	4	Fatty acid desaturase
pfam00498	FHA		3	2	0	0	FHA domain
pfam00503	G-alpha		3	1	1	1	G-protein alpha subunit
pfam00550	PP-binding		3	0	0	0	Phosphopantetheine attachment site
pfam00564	PB1		3	2	1	4	PB1 domain
pfam00620	RhoGAP		3	6	0	3	RhoGAP domain
pfam00628	PHD		3	0	0	1	PHD-finger
pfam00636	Ribonuclease_3		3	1	0	0	Ribonuclease III domain
pfam00646	F-box		3	0	0	2	F-box domain
pfam00656	Peptidase_C14		3	2	0	2	Caspase domain
pfam00676	E1_dh		3	3	1	3	Dehydrogenase E1 component
pfam00685	Sulfotransfer_1		3	1	0	1	Sulfotransferase domain
pfam00787	PX		3	1	0	0	PX domain
pfam00800	PDT		3	2	0	0	Prephenate dehydratase
pfam00810	ER_lumen_recept		3	4	0	1	ER lumen protein retaining receptor
pfam00827	Ribosomal_L15e		3	3	1	1	Ribosomal L15
pfam00828	Ribosomal_L18e		3	3	0	0	Ribosomal protein L18e/L15
pfam00861	Ribosomal_L18p		3	3	0	0	Ribosomal L18p/L5e family
pfam00885	DMRL_synthase		3	0	0	1	6
pfam00917	MATH		3	1	0	1	MATH domain
pfam00977	His_biosynth		3	1	0	0	Histidine biosynthesis protein
pfam00999	Na_H_Exchanger		3	4	0	4	Sodium/hydrogen exchanger family
pfam01048	PNP_UDP_1		3	1	0	1	Phosphorylase superfamily
pfam01053	Cys_Met_Meta_PP		3	0	0	1	Cys/Met metabolism PLP-dependent
pfam01066	CDP-OH_P_transf		3	1	0	3	CDP-alcohol phosphatidyltransferase
pfam01084	Ribosomal_S18		3	0	0	1	Ribosomal protein S18
pfam01090	Ribosomal_S19e		3	2	1	1	Ribosomal protein S19e
pfam01112	Asparaginase_2		3	2	1	0	Asparaginase
pfam01159	Ribosomal_L6e		3	0	0	1	Ribosomal protein L6e
pfam01161	PBP		3	1	0	0	Phosphatidylethanolamine-binding protein
pfam01182	Glucosamine_iso		3	0	0	0	Glucosamine-6-phosphate
pfam01199	Ribosomal_L34e		3	1	0	0	Ribosomal protein L34e
pfam01201	Ribosomal_S8e		3	2	0	1	Ribosomal protein S8e
pfam01207	Dus		3	1	1	1	Dihydrouridine synthase (Dus)
pfam01208	URO-D		3	2	0	1	Uroporphyrinogen decarboxylase (URO-D)
pfam01212	Beta_elim_lyase		3	1	0	1	Beta-eliminating lyase
pfam01214	CK_II_beta		3	1	0	0	Casein kinase II regulatory subunit
pfam01230	HIT		3	4	0	1	HIT domain
pfam01251	Ribosomal_S7e		3	1	0	0	Ribosomal protein S7e
pfam01253	SUI1		3	6	2	3	Translation initiation factor SUI1
pfam01266	DAO		3	2	0	1	FAD dependent oxidoreductase
pfam01287	eIF-5a		3	2	2	4	Eukaryotic elongation factor 5A hypusine
pfam01294	Ribosomal_L13e		3	1	1	0	Ribosomal protein L13e
pfam01416	PseudoU_synth_1		3	1	0	1	tRNA pseudouridine synthase
pfam01428	zf-AN1		3	0	0	1	AN1-like Zinc finger
pfam01467	CTP_transf_2		3	3	1	0	Cytidylyltransferase
pfam01494	FAD_binding_3		3	3	0	2	FAD binding domain
pfam01504	PIP5K		3	7	1	0	Phosphatidylinositol-4-phosphate 5-Kinase
pfam01564	Spermine_synth		3	1	0	1	Spermine/spermidine synthase
pfam01566	Nramp		3	4	0	1	Natural resistance-associated macrophage protein
pfam01583	APS_kinase		3	2	0	1	Adenylylsulphate kinase
pfam01627	Hpt		3	0	0	0	Hpt domain
pfam01650	Peptidase_C13		3	0	1	1	Peptidase C13 family
pfam01655	Ribosomal_L32e		3	0	0	0	Ribosomal protein L32
pfam01679	Pmp3		3	1	0	2	Proteolipid membrane potential modulator
pfam01738	DLH		3	5	1	1	Dienelactone hydrolase family
pfam01775	Ribosomal_L18ae		3	2	1	0	Ribosomal L18ae/LX protein domain
pfam01778	Ribosomal_L28e		3	0	1	0	Ribosomal L28e protein family
pfam01780	Ribosomal_L37ae		3	1	0	0	Ribosomal L37ae protein family
pfam01781	Ribosomal_L38e		3	0	0	0	Ribosomal L38e protein family
pfam01805	Surp		3	1	0	0	Surp module
pfam01823	MACPF		3	4	0	2	MAC/Perforin domain
pfam01852	START		3	4	0	2	START domain
pfam01991	vATP-synt_E		3	0	0	1	ATP synthase (E/31 kDa) subunit
pfam02020	W2		3	1	0	0	eIF4-gamma/eIF5/eIF2-epsilon
pfam02065	Melibiase		3	1	1	1	Melibiase
pfam02167	Cytochrom_C1		3	2	0	1	Cytochrome C1 family
pfam02182	YDG_SRA		3	2	0	1	YDG/SRA domain
pfam02201	SWIB		3	0	0	1	SWIB/MDM2 domain
pfam02319	E2F_TDP		3	1	0	0	E2F/DP family winged-helix DNA-binding domain
pfam02320	UCR_hinge		3	1	1	0	Ubiquinol-cytochrome C reductase hinge
pfam02390	Methyltransf_4		3	1	0	0	Putative methyltransferase
pfam02496	ABA_WDS		3	1	2	2	ABA/WDS induced protein
pfam02678	Pirin		3	0	0	2	Pirin
pfam02777	Sod_Fe_C		3	2	1	1	Iron/manganese superoxide dismutases
pfam02781	G6PD_C		3	3	0	1	Glucose-6-phosphate dehydrogenase
pfam02826	2-Hacid_dh_C		3	0	1	1	D-isomer specific 2-hydroxyacid
pfam02893	GRAM		3	1	0	2	GRAM domain
pfam02990	EMP70		3	5	2	5	Endomembrane protein 70
pfam03029	ATP_bind_1		3	2	0	1	Conserved hypothetical ATP binding protein
pfam03096	Ndr		3	3	0	0	Ndr family
pfam03097	BRO1		3	1	0	2	BRO1-like domain
pfam03127	GAT		3	0	0	1	GAT domain
pfam03143	GTP_EFTU_D3		3	2	1	3	Elongation factor Tu C-terminal domain
pfam03348	Serinc		3	2	0	2	Serine incorporator (Serinc)
pfam03352	Adenine_glyco		3	3	1	0	Methyladenine glycosylase
pfam03358	FMN_red		3	2	1	2	NADPH-dependent FMN reductase
pfam03398	Ist1		3	3	0	1	Regulator of Vps4 activity in the MVB pathway
pfam03399	SAC3_GANP		3	1	1	1	SAC3/GANP/Nin1/mts3/eIF-3 p25 family
pfam03600	CitMHS		3	3	1	4	Citrate transporter
pfam03619	Solute_trans_a		3	3	1	2	Organic solute transporter Ostalpha
pfam03924	CHASE		3	2	0	0	CHASE domain
pfam03946	Ribosomal_L11_N		3	0	1	0	Ribosomal protein L11
pfam03947	Ribosomal_L2_C		3	1	0	2	Ribosomal Proteins L2
pfam03953	Tubulin_C		3	2	2	0	Tubulin C-terminal domain
pfam03969	AFG1_ATPase		3	2	0	0	AFG1-like ATPase
pfam04043	PMEI		3	1	1	1	Plant invertase/pectin methylesterase inhibitor
pfam04117	Mpv17_PMP22		3	3	2	1	Mpv17 / PMP22 family
pfam04199	Cyclase		3	1	0	0	Putative cyclase
pfam04398	DUF538		3	3	0	1	Protein of unknown function
pfam04408	HA2		3	7	1	0	Helicase associated domain (HA2)
pfam04525	Tub_2		3	1	1	1	Tubby C 2
pfam04526	DUF568		3	2	1	0	Protein of unknown function (DUF568)
pfam04695	Pex14_N		3	1	1	1	Peroxisomal membrane anchor protein (Pex14p)
pfam04757	Pex2_Pex12		3	1	0	0	Pex2 / Pex12 amino terminal region
pfam04782	DUF632		3	6	0	0	Protein of unknown function (DUF632)
pfam04928	PAP_central		3	4	2	0	Poly(A) polymerase central domain
pfam05030	SSXT		3	0	0	0	SSXT protein (N-terminal region)
pfam05033	Pre-SET		3	0	0	0	Pre-SET motif
pfam05047	L51_S25_CI-B8		3	1	0	0	Mitochondrial ribosomal protein L51 /
pfam05051	COX17		3	0	0	1	Cytochrome C oxidase copper chaperone (COX17)
pfam05057	DUF676		3	6	2	1	Putative serine esterase (DUF676)
pfam05116	S6PP		3	0	0	0	Sucrose-6F-phosphate phosphohydrolase
pfam05340	DUF740		3	0	0	0	Protein of unknown function (DUF740)
pfam05542	DUF760		3	2	1	1	Protein of unknown function (DUF760)
pfam05577	Peptidase_S28		3	0	0	2	Serine carboxypeptidase S28
pfam05634	APO_RNA-bind		3	1	0	2	APO RNA-binding
pfam05648	PEX11		3	2	0	1	Peroxisomal biogenesis factor 11 (PEX11)
pfam05686	Glyco_transf_90		3	2	0	0	Glycosyl transferase family 90
pfam05705	DUF829		3	1	0	0	Eukaryotic protein of unknown function (DUF829)
pfam05770	Ins134_P3_kin		3	2	2	1	Inositol 1
pfam05920	Homeobox_KN		3	4	2	0	Homeobox KN domain
pfam05958	tRNA_U5-meth_tr		3	0	0	0	tRNA (Uracil-5-)-methyltransferase
pfam06026	Rib_5-P_isom_A		3	2	0	0	Ribose 5-phosphate isomerase A
pfam06136	DUF966		3	3	1	0	Domain of unknown function (DUF966)
pfam06639	BAP		3	0	0	0	Basal layer antifungal peptide (BAP)
pfam06747	CHCH		3	0	0	0	CHCH domain
pfam06813	Nodulin-like		3	5	0	0	Nodulin-like
pfam06963	FPN1		3	0	0	1	Ferroportin1 (FPN1)
pfam07168	Ureide_permease		3	2	1	1	Ureide permease
pfam07496	zf-CW		3	1	0	1	CW-type Zinc Finger
pfam07653	SH3_2		3	0	0	0	Variant SH3 domain
pfam07716	bZIP_2		3	0	0	0	Basic region leucine zipper
pfam07765	KIP1		3	2	0	2	KIP1-like protein
pfam07777	MFMR		3	5	1	3	G-box binding protein MFMR
pfam07887	Calmodulin_bind		3	7	3	3	Calmodulin binding protein-like
pfam07939	DUF1685		3	0	0	0	Protein of unknown function (DUF1685)
pfam07993	NAD_binding_4		3	2	0	2	Male sterility protein
pfam08079	Ribosomal_L30_N		3	1	1	1	Ribosomal L30 N-terminal domain
pfam08323	Glyco_transf_5		3	5	0	5	Starch synthase catalytic domain
pfam08423	Rad51		3	2	0	1	Rad51
pfam08449	UAA		3	0	0	1	UAA transporter family
pfam08523	MBF1		3	1	0	0	Multiprotein bridging factor 1
pfam08648	DUF1777		3	1	0	0	Protein of unknown function (DUF1777)
pfam09273	Rubis-subs-bind		3	2	0	1	Rubisco LSMT substrate-binding
pfam09280	XPC-binding		3	2	0	3	XPC-binding domain
pfam09325	Vps5		3	1	1	1	Vps5 C terminal like
pfam09358	UBA_e1_C		3	2	0	1	Ubiquitin-activating enzyme e1 C-terminal
pfam09807	DUF2348		3	0	0	1	Uncharacterized conserved protein (DUF2348)
pfam09811	Yae1_N		3	0	0	1	Essential protein Yae1
pfam10155	DUF2363		3	0	0	1	Uncharacterized conserved protein (DUF2363)
pfam10184	DUF2358		3	2	0	2	Uncharacterized conserved protein (DUF2358)
pfam10436	BCDHK_Adom3		3	0	1	1	Mitochondrial branched-chain alpha-ketoacid
pfam10536	PMD		3	12	0	8	Plant mobile domain
pfam10602	RPN7		3	1	0	1	26S proteasome subunit RPN7
pfam11833	DUF3353		3	0	0	1	Protein of unknown function (DUF3353)
pfam11891	DUF3411		3	0	0	2	Domain of unknown function (DUF3411)
pfam12014	DUF3506		3	1	0	0	Domain of unknown function (DUF3506)
pfam12128	DUF3584		3	0	0	1	Protein of unknown function (DUF3584)
pfam12315	DUF3633		3	2	0	2	Protein of unknown function (DUF3633)
pfam12481	DUF3700		3	4	3	4	Aluminium induced protein
pfam12483	GIDE		3	1	0	0	E3 Ubiquitin ligase
pfam12752	SUZ		3	0	0	1	SUZ domain
pfam12899	Glyco_hydro_100		3	2	1	1	Alkaline and neutral invertase
pfam13012	MitMem_reg		3	0	0	2	Maintenance of mitochondrial structure and
pfam13180	PDZ_2		3	0	0	0	PDZ domain
pfam13249	Prenyltrans_2		3	2	0	2	Prenyltransferase-like
pfam13259	DUF4050		3	1	0	0	Protein of unknown function (DUF4050)
pfam13347	MFS_2		3	1	1	1	MFS/sugar transport protein
pfam13532	2OG-FeII_Oxy_2		3	3	0	1	2OG-Fe(II) oxygenase superfamily
pfam13766	ECH_C		3	1	0	1	2-enoyl-CoA Hydratase C-terminal region
pfam13779	DUF4175		3	2	0	0	Domain of unknown function (DUF4175)
pfam14303	NAM-associated		3	2	0	4	No apical meristem-associated C-terminal
pfam14308	DnaJ-X		3	1	0	1	X-domain of DnaJ-containing
pfam14438	SM-ATX		3	1	0	0	SM domain found in Ataxin-2
pfam00056	Ldh_1_N		2	1	1	0	lactate/malate dehydrogenase
pfam00081	Sod_Fe_N		2	2	0	0	Iron/manganese superoxide dismutases
pfam00089	Trypsin		2	0	0	0	Trypsin
pfam00092	VWA		2	2	0	1	von Willebrand factor type A domain
pfam00133	tRNA-synt_1		2	0	0	0	tRNA synthetases class I (I
pfam00161	RIP		2	1	0	0	Ribosome inactivating protein
pfam00164	Ribosomal_S12		2	0	0	0	Ribosomal protein S12
pfam00169	PH		2	1	0	2	PH domain
pfam00177	Ribosomal_S7		2	2	3	1	Ribosomal protein S7p/S5e
pfam00188	CAP		2	1	0	0	Cysteine-rich secretory protein family
pfam00191	Annexin		2	1	2	6	Annexin
pfam00213	OSCP		2	1	1	1	ATP synthase delta (OSCP) subunit
pfam00218	IGPS		2	1	0	1	Indole-3-glycerol phosphate synthase
pfam00221	Lyase_aromatic		2	5	0	0	Aromatic amino acid lyase
pfam00238	Ribosomal_L14		2	2	0	0	Ribosomal protein L14p/L23e
pfam00252	Ribosomal_L16		2	2	1	0	Ribosomal protein L16p/L10e
pfam00253	Ribosomal_S14		2	0	0	0	Ribosomal protein S14p/S29e
pfam00262	Calreticulin		2	3	3	3	Calreticulin family
pfam00290	Trp_syntA		2	1	0	0	Tryptophan synthase alpha chain
pfam00301	Rubredoxin		2	0	0	0	Rubredoxin
pfam00303	Thymidylat_synt		2	2	1	0	Thymidylate synthase
pfam00313	CSD		2	0	0	0	'Cold-shock' DNA-binding domain
pfam00333	Ribosomal_S5		2	1	1	0	Ribosomal protein S5
pfam00338	Ribosomal_S10		2	1	0	0	Ribosomal protein S10p/S20e
pfam00344	SecY		2	1	1	1	SecY translocase
pfam00349	Hexokinase_1		2	0	0	0	Hexokinase
pfam00350	Dynamin_N		2	1	1	0	Dynamin family
pfam00352	TBP		2	2	0	0	Transcription factor TFIID (or TATA-binding
pfam00366	Ribosomal_S17		2	2	0	0	Ribosomal protein S17
pfam00382	TFIIB		2	0	0	0	Transcription factor TFIIB repeat
pfam00388	PI-PLC-X		2	0	1	1	Phosphatidylinositol-specific phospholipase C
pfam00393	6PGD		2	2	0	0	6-phosphogluconate dehydrogenase
pfam00394	Cu-oxidase		2	3	0	1	Multicopper oxidase
pfam00407	Bet_v_1		2	1	1	2	Pathogenesis-related protein Bet v I family
pfam00425	Chorismate_bind		2	1	0	0	chorismate binding enzyme
pfam00430	ATP-synt_B		2	0	0	0	ATP synthase B/B' CF(0)
pfam00436	SSB		2	0	0	2	Single-strand binding protein family
pfam00448	SRP54		2	1	2	0	SRP54-type protein
pfam00454	PI3_PI4_kinase		2	5	0	1	Phosphatidylinositol 3- and 4-kinase
pfam00459	Inositol_P		2	1	2	2	Inositol monophosphatase family
pfam00463	ICL		2	1	0	0	Isocitrate lyase family
pfam00488	MutS_V		2	3	0	0	MutS domain V
pfam00514	Arm		2	0	0	1	Armadillo/beta-catenin-like repeat
pfam00520	Ion_trans		2	2	0	1	Ion transport protein
pfam00533	BRCT		2	0	0	0	BRCA1 C Terminus (BRCT) domain
pfam00544	Pec_lyase_C		2	2	0	1	Pectate lyase
pfam00567	TUDOR		2	1	0	0	Tudor domain
pfam00584	SecE		2	0	0	0	SecE/Sec61-gamma subunits of protein
pfam00587	tRNA-synt_2b		2	3	2	2	tRNA synthetase class II core domain (G
pfam00588	SpoU_methylase		2	0	0	0	SpoU rRNA Methylase family
pfam00590	TP_methylase		2	1	0	0	Tetrapyrrole (Corrin/Porphyrin)
pfam00622	SPRY		2	1	0	0	SPRY domain
pfam00638	Ran_BP1		2	0	0	1	RanBP1 domain
pfam00647	EF1G		2	0	1	1	Elongation factor 1 gamma
pfam00658	PABP		2	3	0	1	Poly-adenylate binding protein
pfam00667	FAD_binding_1		2	2	0	0	FAD binding domain
pfam00692	dUTPase		2	1	0	0	dUTPase
pfam00694	Aconitase_C		2	1	0	1	Aconitase C-terminal domain
pfam00697	PRAI		2	0	0	0	N-(5'phosphoribosyl)anthranilate (PRA) isomerase
pfam00704	Glyco_hydro_18		2	1	0	5	Glycosyl hydrolases family 18
pfam00724	Oxidored_FMN		2	6	0	1	NADH:flavin oxidoreductase / NADH oxidase
pfam00736	EF1_GNE		2	1	0	1	EF-1 guanine nucleotide exchange domain
pfam00749	tRNA-synt_1c		2	0	1	1	tRNA synthetases class I (E and Q)
pfam00777	Glyco_transf_29		2	1	0	0	Glycosyltransferase family 29
pfam00781	DAGK_cat		2	1	2	2	Diacylglycerol kinase catalytic domain
pfam00789	UBX		2	2	0	0	UBX domain
pfam00831	Ribosomal_L29		2	0	0	0	Ribosomal L29 protein
pfam00834	Ribul_P_3_epim		2	2	0	1	Ribulose-phosphate 3 epimerase family
pfam00857	Isochorismatase		2	1	0	1	Isochorismatase family
pfam00889	EF_TS		2	1	0	2	Elongation factor TS
pfam00890	FAD_binding_2		2	1	0	1	FAD binding domain
pfam00902	TatC		2	0	1	0	Sec-independent protein translocase protein
pfam00903	Glyoxalase		2	3	2	1	Glyoxalase/Bleomycin resistance
pfam00919	UPF0004		2	0	0	0	Uncharacterized protein family UPF0004
pfam00925	GTP_cyclohydro2		2	1	0	0	GTP cyclohydrolase II
pfam00928	Adap_comp_sub		2	3	0	2	Adaptor complexes medium subunit family
pfam00935	Ribosomal_L44		2	0	0	0	Ribosomal protein L44
pfam00939	Na_sulph_symp		2	2	0	2	Sodium:sulfate symporter transmembrane
pfam00955	HCO3_cotransp		2	1	0	1	HCO3- transporter family
pfam00956	NAP		2	3	1	0	Nucleosome assembly protein (NAP)
pfam00982	Glyco_transf_20		2	4	0	3	Glycosyltransferase family 20
pfam00988	CPSase_sm_chain		2	0	0	0	Carbamoyl-phosphate synthase small
pfam01015	Ribosomal_S3Ae		2	0	0	2	Ribosomal S3Ae family
pfam01031	Dynamin_M		2	3	0	0	Dynamin central region
pfam01039	Carboxyl_trans		2	0	0	0	Carboxyl transferase domain
pfam01055	Glyco_hydro_31		2	3	0	1	Glycosyl hydrolases family 31
pfam01092	Ribosomal_S6e		2	2	0	2	Ribosomal protein S6e
pfam01096	TFIIS_C		2	0	0	0	Transcription factor S-II (TFIIS)
pfam01106	NifU		2	1	0	1	NifU-like domain
pfam01135	PCMT		2	2	1	0	Protein-L-isoaspartate(D-aspartate)
pfam01148	CTP_transf_1		2	0	0	2	Cytidylyltransferase family
pfam01158	Ribosomal_L36e		2	0	0	0	Ribosomal protein L36e
pfam01163	RIO1		2	1	0	0	RIO1 family
pfam01191	RNA_pol_Rpb5_C		2	1	1	1	RNA polymerase Rpb5
pfam01200	Ribosomal_S28e		2	0	0	1	Ribosomal protein S28e
pfam01215	COX5B		2	0	0	1	Cytochrome c oxidase subunit Vb
pfam01245	Ribosomal_L19		2	0	0	0	Ribosomal protein L19
pfam01249	Ribosomal_S21e		2	1	0	0	Ribosomal protein S21e
pfam01264	Chorismate_synt		2	0	0	0	Chorismate synthase
pfam01267	F-actin_cap_A		2	0	0	0	F-actin capping protein alpha subunit
pfam01283	Ribosomal_S26e		2	0	0	0	Ribosomal protein S26e
pfam01327	Pep_deformylase		2	1	0	0	Polypeptide deformylase
pfam01388	ARID		2	2	0	0	ARID/BRIGHT DNA binding domain
pfam01406	tRNA-synt_1e		2	1	1	1	tRNA synthetases class I (C) catalytic
pfam01411	tRNA-synt_2c		2	2	1	0	tRNA synthetases class II (A)
pfam01417	ENTH		2	2	2	2	ENTH domain
pfam01432	Peptidase_M3		2	0	1	0	Peptidase family M3
pfam01454	MAGE		2	0	0	0	MAGE family
pfam01470	Peptidase_C15		2	2	2	1	Pyroglutamyl peptidase
pfam01476	LysM		2	0	0	0	LysM domain
pfam01491	Frataxin_Cyay		2	1	0	0	Frataxin-like domain
pfam01509	TruB_N		2	2	1	2	TruB family pseudouridylate synthase (N terminal
pfam01521	Fe-S_biosyn		2	1	1	0	Iron-sulphur cluster biosynthesis
pfam01588	tRNA_bind		2	1	0	1	Putative tRNA binding domain
pfam01602	Adaptin_N		2	1	1	4	Adaptin N terminal region
pfam01648	ACPS		2	2	0	0	4'-phosphopantetheinyl transferase superfamily
pfam01652	IF4E		2	0	0	0	Eukaryotic initiation factor 4E
pfam01657	Stress-antifung		2	6	2	1	Salt stress response/antifungal
pfam01661	Macro		2	1	0	1	Macro domain
pfam01712	dNK		2	1	0	0	Deoxynucleoside kinase
pfam01716	MSP		2	2	1	2	Manganese-stabilising protein / photosystem II
pfam01728	FtsJ		2	2	0	1	FtsJ-like methyltransferase
pfam01733	Nucleoside_tran		2	2	0	0	Nucleoside transporter
pfam01743	PolyA_pol		2	0	0	0	Poly A polymerase head domain
pfam01749	IBB		2	1	1	2	Importin beta binding domain
pfam01786	AOX		2	2	0	3	Alternative oxidase
pfam01803	LIM_bind		2	1	2	2	LIM-domain binding protein
pfam01853	MOZ_SAS		2	0	0	0	MOZ/SAS family
pfam01873	eIF-5_eIF-2B		2	3	1	1	Domain found in IF2B/IF5
pfam01885	PTS_2-RNA		2	1	1	0	RNA 2'-phosphotransferase
pfam01894	UPF0047		2	0	0	0	Uncharacterized protein family UPF0047
pfam01907	Ribosomal_L37e		2	0	1	1	Ribosomal protein L37e
pfam01915	Glyco_hydro_3_C		2	1	1	1	Glycosyl hydrolase family 3 C-terminal
pfam01918	Alba		2	3	0	1	Alba
pfam01920	Prefoldin_2		2	1	0	0	Prefoldin subunit
pfam01929	Ribosomal_L14e		2	2	1	0	Ribosomal protein L14
pfam01933	UPF0052		2	2	0	0	Uncharacterized protein family UPF0052
pfam01937	DUF89		2	1	0	1	Protein of unknown function DUF89
pfam01940	DUF92		2	2	0	0	Integral membrane protein DUF92
pfam01965	DJ-1_PfpI		2	1	0	1	DJ-1/PfpI family
pfam01988	VIT1		2	1	0	1	VIT family
pfam01997	Translin		2	0	0	0	Translin family
pfam02005	TRM		2	1	0	1	N2
pfam02042	RWP-RK		2	2	0	0	RWP-RK domain
pfam02135	zf-TAZ		2	1	0	0	TAZ zinc finger
pfam02163	Peptidase_M50		2	1	0	0	Peptidase family M50
pfam02176	zf-TRAF		2	0	0	0	TRAF-type zinc finger
pfam02190	LON		2	2	2	0	ATP-dependent protease La (LON) domain
pfam02221	E1_DerP2_DerF2		2	0	0	1	ML domain
pfam02230	Abhydrolase_2		2	4	1	1	Phospholipase/Carboxylesterase
pfam02234	CDI		2	0	1	1	Cyclin-dependent kinase inhibitor
pfam02265	S1-P1_nuclease		2	1	1	1	S1/P1 Nuclease
pfam02271	UCR_14kD		2	1	0	0	Ubiquinol-cytochrome C reductase complex 14kD
pfam02291	TFIID-31kDa		2	0	0	0	Transcription initiation factor IID
pfam02330	MAM33		2	1	0	2	Mitochondrial glycoprotein
pfam02374	ArsA_ATPase		2	1	0	0	Anion-transporting ATPase
pfam02383	Syja_N		2	2	0	1	SacI homology domain
pfam02427	PSI_PsaE		2	1	0	1	Photosystem I reaction centre subunit IV /
pfam02441	Flavoprotein		2	1	0	0	Flavoprotein
pfam02463	SMC_N		2	1	0	5	RecF/RecN/SMC N terminal domain
pfam02470	MCE		2	0	0	1	mce related protein
pfam02492	cobW		2	1	0	1	CobW/HypB/UreG
pfam02516	STT3		2	1	0	0	Oligosaccharyl transferase STT3 subunit
pfam02518	HATPase_c		2	2	0	0	Histidine kinase-
pfam02519	Auxin_inducible		2	2	0	1	Auxin responsive protein
pfam02531	PsaD		2	1	0	1	PsaD
pfam02535	Zip		2	5	0	4	ZIP Zinc transporter
pfam02536	mTERF		2	2	0	1	mTERF
pfam02544	Steroid_dh		2	3	0	0	3-oxo-5-alpha-steroid 4-dehydrogenase
pfam02574	S-methyl_trans		2	4	1	0	Homocysteine S-methyltransferase
pfam02605	PsaL		2	1	0	0	Photosystem I reaction centre subunit XI
pfam02622	DUF179		2	2	0	0	Uncharacterized ACR
pfam02636	Methyltransf_28		2	1	0	0	Putative
pfam02776	TPP_enzyme_N		2	1	1	1	Thiamine pyrophosphate enzyme
pfam02784	Orn_Arg_deC_N		2	0	0	0	Pyridoxal-dependent decarboxylase
pfam02806	Alpha-amylase_C		2	0	1	0	Alpha amylase
pfam02878	PGM_PMM_I		2	2	0	0	Phosphoglucomutase/phosphomannomutase
pfam02966	DIM1		2	0	0	0	Mitosis protein DIM1
pfam02984	Cyclin_C		2	0	0	0	Cyclin
pfam03017	Transposase_23		2	0	0	0	TNP1/EN/SPM transposase
pfam03034	PSS		2	1	0	0	Phosphatidyl serine synthase
pfam03088	Str_synth		2	3	0	1	Strictosidine synthase
pfam03101	FAR1		2	8	0	7	FAR1 DNA-binding domain
pfam03124	EXS		2	1	0	0	EXS family
pfam03152	UFD1		2	1	0	1	Ubiquitin fusion degradation protein UFD1
pfam03162	Y_phosphatase2		2	3	1	1	Tyrosine phosphatase family
pfam03179	V-ATPase_G		2	2	2	0	Vacuolar (H+)-ATPase G subunit
pfam03219	TLC		2	0	0	1	TLC ATP/ADP transporter
pfam03223	V-ATPase_C		2	1	1	1	V-ATPase subunit C
pfam03271	EB1		2	1	0	0	EB1-like C-terminal motif
pfam03291	Pox_MCEL		2	0	0	1	mRNA capping enzyme
pfam03311	Cornichon		2	1	0	0	Cornichon protein
pfam03345	DDOST_48kD		2	1	0	0	Oligosaccharyltransferase 48 kDa subunit
pfam03364	Polyketide_cyc		2	0	0	0	Polyketide cyclase / dehydrase and lipid
pfam03416	Peptidase_C54		2	3	0	0	Peptidase family C54
pfam03435	Saccharop_dh		2	2	1	1	Saccharopine dehydrogenase
pfam03446	NAD_binding_2		2	1	0	3	NAD binding domain of 6-phosphogluconate
pfam03450	CO_deh_flav_C		2	0	0	0	CO dehydrogenase flavoprotein C-terminal
pfam03517	ICln_channel		2	0	0	1	Nucleotide-sensitive chloride
pfam03547	Mem_trans		2	5	1	5	Membrane transport protein
pfam03629	DUF303		2	1	0	0	Domain of unknown function (DUF303)
pfam03715	Noc2		2	1	0	0	Noc2p family
pfam03721	UDPG_MGDP_dh_N		2	1	1	2	UDP-glucose/GDP-mannose dehydrogenase
pfam03727	Hexokinase_2		2	5	0	2	Hexokinase
pfam03765	CRAL_TRIO_N		2	0	0	0	CRAL/TRIO
pfam03824	NicO		2	0	0	0	High-affinity nickel-transport protein
pfam03839	Sec62		2	0	0	0	Translocation protein Sec62
pfam03859	CG-1		2	2	0	1	CG-1 domain
pfam03896	TRAP_alpha		2	1	0	0	Translocon-associated protein (TRAP)
pfam03908	Sec20		2	1	1	0	Sec20
pfam03911	Sec61_beta		2	2	0	0	Sec61beta family
pfam03931	Skp1_POZ		2	0	0	0	Skp1 family
pfam03959	FSH1		2	1	1	0	Serine hydrolase (FSH1)
pfam03998	Utp11		2	1	1	0	Utp11 protein
pfam04003	Utp12		2	0	0	0	Dip2/Utp12 Family
pfam04042	DNA_pol_E_B		2	1	0	0	DNA polymerase alpha/epsilon subunit B
pfam04053	Coatomer_WDAD		2	2	1	1	Coatomer WD associated region
pfam04055	Radical_SAM		2	2	0	2	Radical SAM superfamily
pfam04059	RRM_2		2	3	1	0	RNA recognition motif 2
pfam04083	Abhydro_lipase		2	1	0	1	Partial alpha/beta-hydrolase lipase
pfam04099	Sybindin		2	1	1	0	Sybindin-like family
pfam04127	DFP		2	0	0	0	DNA / pantothenate metabolism flavoprotein
pfam04142	Nuc_sug_transp		2	3	1	1	Nucleotide-sugar transporter
pfam04157	EAP30		2	1	0	2	EAP30/Vps36 family
pfam04193	PQ-loop		2	0	1	1	PQ loop repeat
pfam04266	ASCH		2	0	1	1	ASCH domain
pfam04413	Glycos_transf_N		2	1	0	0	3-Deoxy-D-manno-octulosonic-acid
pfam04433	SWIRM		2	1	0	0	SWIRM domain
pfam04438	zf-HIT		2	0	0	1	HIT zinc finger
pfam04499	SAPS		2	2	0	0	SIT4 phosphatase-associated protein
pfam04502	DUF572		2	1	1	1	Family of unknown function (DUF572)
pfam04511	DER1		2	1	1	1	Der1-like family
pfam04542	Sigma70_r2		2	2	1	0	Sigma-70 region 2
pfam04576	Zein-binding		2	3	0	1	Zein-binding
pfam04597	Ribophorin_I		2	0	0	0	Ribophorin I
pfam04667	Endosulfine		2	2	1	0	cAMP-regulated phosphoprotein/endosulfine
pfam04669	Polysacc_synt_4		2	1	2	1	Polysaccharide biosynthesis
pfam04696	Pinin_SDK_memA		2	0	0	0	pinin/SDK/memA/ protein conserved
pfam04718	ATP-synt_G		2	1	0	0	Mitochondrial ATP synthase g subunit
pfam04739	AMPKBI		2	0	1	1	5'-AMP-activated protein kinase beta subunit
pfam04752	ChaC		2	2	1	2	ChaC-like protein
pfam04818	CTD_bind		2	2	0	0	RNA polymerase II-binding domain
pfam04825	Rad21_Rec8_N		2	4	0	0	N terminus of Rad21 / Rec8 like protein
pfam04827	Plant_tran		2	1	0	0	Plant transposon protein
pfam04845	PurA		2	1	0	1	PurA ssDNA and RNA-binding protein
pfam04873	EIN3		2	2	0	1	Ethylene insensitive 3
pfam05004	IFRD		2	1	1	1	Interferon-related developmental regulator (IFRD)
pfam05008	V-SNARE		2	1	0	0	Vesicle transport v-SNARE protein N-terminus
pfam05056	DUF674		2	1	0	0	Protein of unknown function (DUF674)
pfam05071	NDUFA12		2	0	0	0	NADH ubiquinone oxidoreductase subunit NDUFA12
pfam05093	CIAPIN1		2	1	0	1	Cytokine-induced anti-apoptosis inhibitor 1
pfam05132	RNA_pol_Rpc4		2	1	0	0	RNA polymerase III RPC4
pfam05185	PRMT5		2	0	0	0	PRMT5 arginine-N-methyltransferase
pfam05199	GMC_oxred_C		2	2	0	0	GMC oxidoreductase
pfam05368	NmrA		2	4	0	2	NmrA-like family
pfam05514	HR_lesion		2	1	0	0	HR-like lesion-inducing
pfam05558	DREPP		2	1	0	2	DREPP plasma membrane polypeptide
pfam05564	Auxin_repressed		2	2	1	0	Dormancy/auxin associated protein
pfam05608	DUF778		2	1	0	1	Protein of unknown function (DUF778)
pfam05627	AvrRpt-cleavage		2	2	0	1	Cleavage site for pathogenic type III
pfam05631	DUF791		2	2	1	1	Protein of unknown function (DUF791)
pfam05670	DUF814		2	1	1	0	Domain of unknown function (DUF814)
pfam05699	Dimer_Tnp_hAT		2	3	1	3	hAT family dimerisation domain
pfam05742	NRDE		2	2	1	1	NRDE protein
pfam05753	TRAP_beta		2	1	0	1	Translocon-associated protein beta (TRAPB)
pfam05755	REF		2	1	1	1	Rubber elongation factor protein (REF)
pfam05761	5_nucleotid		2	3	2	1	5' nucleotidase family
pfam05773	RWD		2	1	2	0	RWD domain
pfam05875	Ceramidase		2	1	0	0	Ceramidase
pfam05904	DUF863		2	2	0	0	Plant protein of unknown function (DUF863)
pfam05910	DUF868		2	2	0	1	Plant protein of unknown function (DUF868)
pfam05916	Sld5		2	0	1	0	GINS complex protein
pfam05983	Med7		2	1	0	0	MED7 protein
pfam06045	Rhamnogal_lyase		2	1	0	0	Rhamnogalacturonate lyase family
pfam06058	DCP1		2	3	0	1	Dcp1-like decapping family
pfam06068	TIP49		2	2	0	0	TIP49 C-terminus
pfam06075	DUF936		2	2	1	0	Plant protein of unknown function (DUF936)
pfam06201	PITH		2	1	2	0	PITH domain
pfam06217	GAGA_bind		2	1	0	1	GAGA binding protein-like family
pfam06351	Allene_ox_cyc		2	0	0	0	Allene oxide cyclase
pfam06391	MAT1		2	0	0	0	CDK-activating kinase assembly factor MAT1
pfam06418	CTP_synth_N		2	3	0	0	CTP synthase N-terminus
pfam06423	GWT1		2	0	0	0	GWT1
pfam06487	SAP18		2	1	0	0	Sin3 associated polypeptide p18 (SAP18)
pfam06645	SPC12		2	0	0	0	Microsomal signal peptidase 12 kDa subunit
pfam06814	Lung_7-TM_R		2	3	1	1	Lung seven transmembrane receptor
pfam06881	Elongin_A		2	0	0	1	RNA polymerase II transcription factor SIII
pfam06888	Put_Phosphatase		2	1	0	0	Putative Phosphatase
pfam06943	zf-LSD1		2	0	0	2	LSD1 zinc finger
pfam06964	Alpha-L-AF_C		2	1	0	3	Alpha-L-arabinofuranosidase C-terminus
pfam07002	Copine		2	4	2	2	Copine
pfam07011	DUF1313		2	0	1	0	Protein of unknown function (DUF1313)
pfam07058	Myosin_HC-like		2	1	0	1	Myosin II heavy chain-like
pfam07059	DUF1336		2	5	1	1	Protein of unknown function (DUF1336)
pfam07082	DUF1350		2	1	0	1	Protein of unknown function (DUF1350)
pfam07107	WI12		2	0	1	0	Wound-induced protein WI12
pfam07200	Mod_r		2	1	0	0	Modifier of rudimentary (Mod(r)) protein
pfam07207	Lir1		2	2	0	0	Light regulated protein Lir1
pfam07227	DUF1423		2	1	0	2	Protein of unknown function (DUF1423)
pfam07541	EIF_2_alpha		2	0	1	0	Eukaryotic translation initiation factor 2
pfam07650	KH_2		2	0	0	0	KH domain
pfam07762	DUF1618		2	11	2	5	Protein of unknown function (DUF1618)
pfam07786	DUF1624		2	0	0	0	Protein of unknown function (DUF1624)
pfam07817	GLE1		2	1	0	0	GLE1-like protein
pfam07821	Alpha-amyl_C2		2	4	1	2	Alpha-amylase C-terminal beta-sheet
pfam07851	TMPIT		2	0	0	0	TMPIT-like protein
pfam07876	Dabb		2	3	2	1	Stress responsive A/B Barrel Domain
pfam07889	DUF1664		2	3	0	1	Protein of unknown function (DUF1664)
pfam07897	DUF1675		2	3	0	1	Protein of unknown function (DUF1675)
pfam07933	DUF1681		2	1	0	2	Protein of unknown function (DUF1681)
pfam07944	DUF1680		2	3	0	1	Putative glycosyl hydrolase of unknown function
pfam07986	TBCC		2	0	1	1	Tubulin binding cofactor C
pfam07990	NABP		2	2	0	1	Nucleic acid binding protein NABP
pfam07994	NAD_binding_5		2	2	1	2	Myo-inositol-1-phosphate synthase
pfam08033	Sec23_BS		2	0	0	0	Sec23/Sec24 beta-sandwich domain
pfam08069	Ribosomal_S13_N		2	0	0	0	Ribosomal S13/S15 N-terminal domain
pfam08231	SYF2		2	0	0	0	SYF2 splicing factor
pfam08234	Spindle_Spc25		2	0	0	0	Chromosome segregation protein Spc25
pfam08372	PRT_C		2	2	0	1	Plant phosphoribosyltransferase C-terminal
pfam08381	BRX		2	3	2	1	Transcription factor regulating root and shoot
pfam08387	FBD		2	0	0	0	FBD
pfam08417	PaO		2	3	0	1	Pheophorbide a oxygenase
pfam08442	ATP-grasp_2		2	2	1	1	ATP-grasp domain
pfam08513	LisH		2	0	0	0	LisH
pfam08540	HMG_CoA_synt_C		2	0	0	0	Hydroxymethylglutaryl-coenzyme A
pfam08542	Rep_fac_C		2	1	1	0	Replication factor C C-terminal domain
pfam08543	Phos_pyr_kin		2	1	0	0	Phosphomethylpyrimidine kinase
pfam08555	DUF1754		2	0	0	0	Eukaryotic family of unknown function
pfam08569	Mo25		2	0	1	2	Mo25-like
pfam08590	DUF1771		2	2	1	0	Domain of unknown function (DUF1771)
pfam08606	Prp19		2	1	0	0	Prp19/Pso4-like
pfam08613	Cyclin		2	1	0	0	Cyclin
pfam08660	Alg14		2	1	1	0	Oligosaccharide biosynthesis protein Alg14 like
pfam08670	MEKHLA		2	2	0	0	MEKHLA domain
pfam08718	GLTP		2	2	0	0	Glycolipid transfer protein (GLTP)
pfam08743	Nse4		2	1	0	0	Nse4
pfam08766	DEK_C		2	0	0	0	DEK C terminal domain
pfam08784	RPA_C		2	0	0	1	Replication protein A C terminal
pfam09177	Syntaxin-6_N		2	3	0	1	Syntaxin 6
pfam09320	DUF1977		2	0	0	0	Domain of unknown function (DUF1977)
pfam09340	NuA4		2	1	0	0	Histone acetyltransferase subunit NuA4
pfam09353	DUF1995		2	2	1	1	Domain of unknown function (DUF1995)
pfam09606	Med15		2	0	0	1	ARC105 or Med15 subunit of Mediator complex
pfam09731	Mitofilin		2	0	0	0	Mitochondrial inner membrane protein
pfam09735	Nckap1		2	0	0	0	Membrane-associated apoptosis protein
pfam09753	Use1		2	1	0	0	Membrane fusion protein Use1
pfam09765	WD-3		2	1	0	0	WD-repeat region
pfam09783	Vac_ImportDeg		2	1	0	0	Vacuolar import and degradation protein
pfam09793	AD		2	0	1	0	Anticodon-binding domain
pfam09808	SNAPc_SNAP43		2	0	0	0	Small nuclear RNA activating complex
pfam10075	PCI_Csn8		2	0	0	0	COP9 signalosome
pfam10163	EnY2		2	1	1	1	Transcription factor e(y)2
pfam10178	DUF2372		2	0	0	0	Uncharacterized conserved protein (DUF2372)
pfam10217	DUF2039		2	0	0	0	Uncharacterized conserved protein (DUF2039)
pfam10255	Paf67		2	1	0	0	RNA polymerase I-associated factor PAF67
pfam10275	Peptidase_C65		2	0	1	2	Peptidase C65 Otubain
pfam10280	Med11		2	1	1	0	Mediator complex protein
pfam10357	Kin17_mid		2	0	0	0	Domain of Kin17 curved DNA-binding protein
pfam10369	ALS_ss_C		2	1	0	0	Small subunit of acetolactate synthase
pfam10440	WIYLD		2	1	0	0	Ubiquitin-binding WIYLD domain
pfam10496	Syntaxin-18_N		2	0	0	0	SNARE-complex protein Syntaxin-18
pfam10497	zf-4CXXC_R1		2	1	0	0	Zinc-finger domain of monoamine-oxidase A
pfam10539	Dev_Cell_Death		2	5	0	3	Development and cell death domain
pfam10551	MULE		2	6	0	15	MULE transposase domain
pfam10699	HAP2-GCS1		2	0	0	0	Male gamete fusion factor
pfam10998	DUF2838		2	1	0	1	Protein of unknown function (DUF2838)
pfam11210	DUF2996		2	0	0	0	Protein of unknown function (DUF2996)
pfam11331	DUF3133		2	1	0	1	Protein of unknown function (DUF3133)
pfam11779	DUF3317		2	0	0	0	Protein of unknown function (DUF3317)
pfam11886	DUF3406		2	3	0	0	Domain of unknown function (DUF3406)
pfam11904	GPCR_chapero_1		2	1	0	0	GPCR-chaperone
pfam11955	PORR		2	4	0	0	Plant organelle RNA recognition domain
pfam11976	Rad60-SLD		2	1	0	0	Ubiquitin-2 like Rad60 SUMO-like
pfam11998	DUF3493		2	0	0	0	Protein of unknown function (DUF3493)
pfam12049	DUF3531		2	0	0	0	Protein of unknown function (DUF3531)
pfam12110	Nup96		2	0	0	0	Nuclear protein 96
pfam12263	DUF3611		2	1	1	1	Protein of unknown function (DUF3611)
pfam12265	CAF1C_H4-bd		2	1	1	1	Histone-binding protein RBBP4 or subunit
pfam12490	BCAS3		2	0	0	0	Breast carcinoma amplified sequence 3
pfam12498	bZIP_C		2	1	1	1	Basic leucine-zipper C terminal
pfam12579	DUF3755		2	0	0	1	Protein of unknown function (DUF3755)
pfam12738	PTCB-BRCT		2	1	0	1	twin BRCT domain
pfam12767	SAGA-Tad1		2	2	0	0	Transcriptional regulator of RNA polII
pfam12847	Methyltransf_18		2	0	0	0	Methyltransferase domain
pfam12874	zf-met		2	0	0	0	Zinc-finger of C2H2 type
pfam13087	AAA_12		2	3	2	1	AAA domain
pfam13166	AAA_13		2	0	0	0	AAA domain
pfam13207	AAA_17		2	0	0	1	AAA domain
pfam13292	DXP_synthase_N		2	2	0	1	1-deoxy-D-xylulose-5-phosphate synthase
pfam13359	DDE_4		2	9	0	6	DDE superfamily endonuclease
pfam13393	tRNA-synt_His		2	0	0	4	Histidyl-tRNA synthetase
pfam13398	Peptidase_M50B		2	1	0	0	Peptidase M50B-like
pfam13401	AAA_22		2	0	0	0	AAA domain
pfam13415	Kelch_3		2	0	0	0	Galactose oxidase
pfam13418	Kelch_4		2	0	0	0	Galactose oxidase
pfam13426	PAS_9		2	3	0	0	PAS domain
pfam13456	RVT_3		2	3	1	5	Reverse transcriptase-like
pfam13459	Fer4_15		2	0	0	1	4Fe-4S single cluster domain
pfam13632	Glyco_trans_2_3		2	0	0	0	Glycosyl transferase family group 2
pfam13640	2OG-FeII_Oxy_3		2	0	0	0	2OG-Fe(II) oxygenase superfamily
pfam13659	Methyltransf_26		2	0	0	0	Methyltransferase domain
pfam13671	AAA_33		2	0	1	0	AAA domain
pfam13714	PEP_mutase		2	1	0	1	Phosphoenolpyruvate phosphomutase
pfam13793	Pribosyltran_N		2	2	1	1	N-terminal domain of ribose phosphate
pfam13833	EF_hand_6		2	0	0	2	EF-hand domain pair
pfam13902	R3H-assoc		2	1	0	0	R3H-associated N-terminal domain
pfam13921	Myb_DNA-bind_6		2	2	0	1	Myb-like DNA-binding domain
pfam13943	WPP		2	1	0	1	WPP domain
pfam14008	Metallophos_C		2	2	1	2	Iron/zinc purple acid phosphatase-like
pfam14009	DUF4228		2	1	0	0	Domain of unknown function (DUF4228)
pfam14363	AAA_assoc		2	2	0	2	Domain associated at C-terminal with AAA
pfam14368	LTP_2		2	2	0	0	Probable lipid transfer
pfam14378	PAP2_3		2	0	0	0	PAP2 superfamily
pfam00101	RuBisCO_small		1	5	5	1	Ribulose bisphosphate carboxylase
pfam00139	Lectin_legB		1	6	0	2	Legume lectin domain
pfam00145	DNA_methylase		1	1	0	1	C-5 cytosine-specific DNA methylase
pfam00162	PGK		1	4	0	0	Phosphoglycerate kinase
pfam00176	SNF2_N		1	7	1	1	SNF2 family N-terminal domain
pfam00204	DNA_gyraseB		1	1	0	0	DNA gyrase B
pfam00206	Lyase_1		1	1	1	1	Lyase
pfam00208	ELFV_dehydrog		1	2	0	1	Glutamate/Leucine/Phenylalanine/Valine
pfam00210	Ferritin		1	1	1	1	Ferritin-like domain
pfam00231	ATP-synt		1	1	0	3	ATP synthase
pfam00246	Peptidase_M14		1	2	1	0	Zinc carboxypeptidase
pfam00275	EPSP_synthase		1	1	0	0	EPSP synthase (3-phosphoshikimate
pfam00278	Orn_DAP_Arg_deC		1	0	0	0	Pyridoxal-dependent decarboxylase
pfam00280	potato_inhibit		1	2	0	0	Potato inhibitor I family
pfam00281	Ribosomal_L5		1	0	0	0	Ribosomal protein L5
pfam00298	Ribosomal_L11		1	0	0	1	Ribosomal protein L11
pfam00328	His_Phos_2		1	2	0	1	Histidine phosphatase superfamily (branch
pfam00337	Gal-bind_lectin		1	0	0	1	Galactoside-binding lectin
pfam00342	PGI		1	2	1	1	Phosphoglucose isomerase
pfam00343	Phosphorylase		1	0	0	2	Carbohydrate phosphorylase
pfam00347	Ribosomal_L6		1	0	1	0	Ribosomal protein L6
pfam00364	Biotin_lipoyl		1	0	1	0	Biotin-requiring enzyme
pfam00368	HMG-CoA_red		1	0	0	0	Hydroxymethylglutaryl-coenzyme A reductase
pfam00370	FGGY_N		1	0	0	0	FGGY family of carbohydrate kinases
pfam00380	Ribosomal_S9		1	3	0	0	Ribosomal protein S9/S16
pfam00384	Molybdopterin		1	0	0	0	Molybdopterin oxidoreductase
pfam00390	malic		1	1	0	0	Malic enzyme
pfam00397	WW		1	0	0	0	WW domain
pfam00398	RrnaAD		1	1	1	0	Ribosomal RNA adenine dimethylase
pfam00432	Prenyltrans		1	0	0	0	Prenyltransferase and squalene oxidase
pfam00438	S-AdoMet_synt_N		1	0	0	0	S-adenosylmethionine synthetase
pfam00449	Urease_alpha		1	0	0	0	Urease alpha-subunit
pfam00453	Ribosomal_L20		1	0	0	0	Ribosomal protein L20
pfam00456	Transketolase_N		1	0	0	0	Transketolase
pfam00464	SHMT		1	2	1	1	Serine hydroxymethyltransferase
pfam00466	Ribosomal_L10		1	1	1	1	Ribosomal protein L10
pfam00475	IGPD		1	0	0	1	Imidazoleglycerol-phosphate dehydratase
pfam00478	IMPDH		1	1	0	1	IMP dehydrogenase / GMP reductase domain
pfam00490	ALAD		1	1	1	1	Delta-aminolevulinic acid dehydratase
pfam00491	Arginase		1	0	0	1	Arginase family
pfam00493	MCM		1	4	0	0	MCM2/3/5 family
pfam00521	DNA_topoisoIV		1	0	0	1	DNA gyrase/topoisomerase IV
pfam00551	Formyl_trans_N		1	2	1	0	Formyl transferase
pfam00562	RNA_pol_Rpb2_6		1	0	1	1	RNA polymerase Rpb2
pfam00565	SNase		1	0	0	0	Staphylococcal nuclease homologue
pfam00570	HRDC		1	0	0	0	HRDC domain
pfam00573	Ribosomal_L4		1	1	0	3	Ribosomal protein L4/L1 family
pfam00575	S1		1	1	0	4	S1 RNA binding domain
pfam00579	tRNA-synt_1b		1	4	1	3	tRNA synthetases class I (W and Y)
pfam00591	Glycos_transf_3		1	1	0	1	Glycosyl transferase family
pfam00625	Guanylate_kin		1	0	0	2	Guanylate kinase
pfam00626	Gelsolin		1	1	0	0	Gelsolin repeat
pfam00637	Clathrin		1	2	0	0	Region in Clathrin and VPS
pfam00639	Rotamase		1	1	0	2	PPIC-type PPIASE domain
pfam00641	zf-RanBP		1	0	0	0	Zn-finger in Ran binding protein and others
pfam00677	Lum_binding		1	1	0	1	Lumazine binding domain
pfam00679	EFG_C		1	0	0	0	Elongation factor G C-terminus
pfam00684	DnaJ_CXXCXGXG		1	0	0	0	DnaJ central domain
pfam00686	CBM_20		1	0	0	1	Starch binding domain
pfam00698	Acyl_transf_1		1	0	0	0	Acyl transferase domain
pfam00701	DHDPS		1	0	0	1	Dihydrodipicolinate synthetase family
pfam00705	PCNA_N		1	0	0	0	Proliferating cell nuclear antigen
pfam00707	IF3_C		1	0	0	0	Translation initiation factor IF-3
pfam00709	Adenylsucc_synt		1	0	0	0	Adenylosuccinate synthetase
pfam00728	Glyco_hydro_20		1	0	0	2	Glycosyl hydrolase family 20
pfam00731	AIRC		1	1	0	0	AIR carboxylase
pfam00733	Asn_synthase		1	3	0	2	Asparagine synthase
pfam00742	Homoserine_dh		1	1	0	1	Homoserine dehydrogenase
pfam00745	GlutR_dimer		1	0	0	0	Glutamyl-tRNAGlu reductase
pfam00762	Ferrochelatase		1	1	0	1	Ferrochelatase
pfam00763	THF_DHG_CYH		1	0	0	0	Tetrahydrofolate
pfam00764	Arginosuc_synth		1	0	0	0	Arginosuccinate synthase
pfam00766	ETF_alpha		1	0	1	0	Electron transfer flavoprotein FAD-binding
pfam00793	DAHP_synth_1		1	1	0	1	DAHP synthetase I family
pfam00806	PUF		1	0	0	0	Pumilio-family RNA binding repeat
pfam00814	Peptidase_M22		1	2	1	0	Glycoprotease family
pfam00815	Histidinol_dh		1	1	0	1	Histidinol dehydrogenase
pfam00817	IMS		1	1	1	0	impB/mucB/samB family
pfam00829	Ribosomal_L21p		1	0	0	1	Ribosomal prokaryotic L21 protein
pfam00830	Ribosomal_L28		1	1	0	0	Ribosomal L28 family
pfam00838	TCTP		1	0	0	0	Translationally controlled tumour protein
pfam00848	Ring_hydroxyl_A		1	1	0	1	Ring hydroxylating alpha subunit
pfam00852	Glyco_transf_10		1	0	0	0	Glycosyltransferase family 10
pfam00875	DNA_photolyase		1	1	1	0	DNA photolyase
pfam00923	Transaldolase		1	2	1	2	Transaldolase
pfam00924	MS_channel		1	1	0	1	Mechanosensitive ion channel
pfam00931	NB-ARC		1	68	0	5	NB-ARC domain
pfam00940	RNA_pol		1	1	0	0	DNA-dependent RNA polymerase
pfam00953	Glycos_transf_4		1	1	1	0	Glycosyl transferase family 4
pfam00958	GMP_synt_C		1	0	0	0	GMP synthase C terminal domain
pfam00967	Barwin		1	0	0	1	Barwin family
pfam00984	UDPG_MGDP_dh		1	1	0	0	UDP-glucose/GDP-mannose dehydrogenase
pfam00989	PAS		1	0	0	0	PAS fold
pfam01008	IF-2B		1	3	0	1	Initiation factor 2 subunit family
pfam01014	Uricase		1	1	0	1	Uricase
pfam01019	G_glu_transpept		1	1	0	0	Gamma-glutamyltranspeptidase
pfam01025	GrpE		1	2	0	2	GrpE
pfam01026	TatD_DNase		1	0	0	0	TatD related DNase
pfam01029	NusB		1	0	0	0	NusB family
pfam01042	Ribonuc_L-PSP		1	0	1	1	Endoribonuclease L-PSP
pfam01062	Bestrophin		1	0	0	0	Bestrophin
pfam01077	NIR_SIR		1	1	0	1	Nitrite and sulphite reductase 4Fe-4S domain
pfam01081	Aldolase		1	1	0	0	KDPG and KHG aldolase
pfam01118	Semialdhyde_dh		1	0	0	1	Semialdehyde dehydrogenase
pfam01120	Alpha_L_fucos		1	1	0	1	Alpha-L-fucosidase
pfam01124	MAPEG		1	1	0	0	MAPEG family
pfam01126	Heme_oxygenase		1	0	0	1	Heme oxygenase
pfam01128	IspD		1	0	0	0	Uncharacterized protein family UPF0007
pfam01131	Topoisom_bac		1	2	0	0	DNA topoisomerase
pfam01133	ER		1	1	0	1	Enhancer of rudimentary
pfam01134	GIDA		1	0	0	0	Glucose inhibited division protein A
pfam01137	RTC		1	0	0	0	RNA 3'-terminal phosphate cyclase
pfam01142	TruD		1	2	0	0	tRNA pseudouridine synthase D (TruD)
pfam01149	Fapy_DNA_glyco		1	0	0	0	Formamidopyrimidine-DNA glycosylase
pfam01151	ELO		1	0	0	0	GNS1/SUR4 family
pfam01157	Ribosomal_L21e		1	2	0	0	Ribosomal protein L21e
pfam01168	Ala_racemase_N		1	0	0	0	Alanine racemase
pfam01170	UPF0020		1	1	0	1	Putative RNA methylase family UPF0020
pfam01174	SNO		1	0	0	0	SNO glutamine amidotransferase family
pfam01176	eIF-1a		1	1	0	0	Translation initiation factor 1A / IF-1
pfam01177	Asp_Glu_race		1	0	0	0	Asp/Glu/Hydantoin racemase
pfam01179	Cu_amine_oxid		1	2	0	3	Copper amine oxidase
pfam01180	DHO_dh		1	0	0	2	Dihydroorotate dehydrogenase
pfam01187	MIF		1	2	0	0	Macrophage migration inhibitory factor (MIF)
pfam01188	MR_MLE		1	0	0	0	Mandelate racemase / muconate lactonizing
pfam01192	RNA_pol_Rpb6		1	1	1	0	RNA polymerase Rpb6
pfam01196	Ribosomal_L17		1	1	0	0	Ribosomal protein L17
pfam01197	Ribosomal_L31		1	1	0	0	Ribosomal protein L31
pfam01198	Ribosomal_L31e		1	1	0	0	Ribosomal protein L31e
pfam01204	Trehalase		1	0	1	0	Trehalase
pfam01210	NAD_Gly3P_dh_N		1	0	0	0	NAD-dependent glycerol-3-phosphate
pfam01218	Coprogen_oxidas		1	1	0	0	Coproporphyrinogen III oxidase
pfam01221	Dynein_light		1	1	0	0	Dynein light chain type 1
pfam01222	ERG4_ERG24		1	2	1	0	Ergosterol biosynthesis ERG4/ERG24 family
pfam01239	PPTA		1	0	0	1	Protein prenyltransferase alpha subunit repeat
pfam01241	PSI_PSAK		1	0	1	1	Photosystem I psaG / psaK
pfam01247	Ribosomal_L35Ae		1	0	0	0	Ribosomal protein L35Ae
pfam01255	Prenyltransf		1	0	0	1	Putative undecaprenyl diphosphate
pfam01256	Carb_kinase		1	1	0	0	Carbohydrate kinase
pfam01277	Oleosin		1	1	0	0	Oleosin
pfam01281	Ribosomal_L9_N		1	0	0	0	Ribosomal protein L9
pfam01300	Sua5_yciO_yrdC		1	2	0	1	Telomere recombination
pfam01302	CAP_GLY		1	0	1	0	CAP-Gly domain
pfam01323	DSBA		1	1	0	1	DSBA-like thioredoxin domain
pfam01326	PPDK_N		1	1	0	0	Pyruvate phosphate dikinase
pfam01331	mRNA_cap_enzyme		1	1	0	0	mRNA capping enzyme
pfam01343	Peptidase_S49		1	1	0	1	Peptidase family S49
pfam01363	FYVE		1	1	1	0	FYVE zinc finger
pfam01380	SIS		1	0	1	0	SIS domain
pfam01384	PHO4		1	1	0	0	Phosphate transporter family
pfam01386	Ribosomal_L25p		1	0	0	0	Ribosomal L25p family
pfam01397	Terpene_synth		1	3	2	1	Terpene synthase
pfam01408	GFO_IDH_MocA		1	0	0	0	Oxidoreductase family
pfam01409	tRNA-synt_2d		1	0	0	1	tRNA synthetases class II core domain (F)
pfam01424	R3H		1	0	0	0	R3H domain
pfam01429	MBD		1	0	0	3	Methyl-CpG binding domain
pfam01433	Peptidase_M1		1	2	1	1	Peptidase family M1
pfam01450	IlvC		1	0	0	0	Acetohydroxy acid isomeroreductase
pfam01451	LMWPc		1	0	0	1	Low molecular weight phosphotyrosine protein
pfam01472	PUA		1	1	0	1	PUA domain
pfam01485	IBR		1	1	2	0	IBR domain
pfam01487	DHquinase_I		1	1	0	0	Type I 3-dehydroquinase
pfam01496	V_ATPase_I		1	0	0	0	V-type ATPase 116kDa subunit family
pfam01507	PAPS_reduct		1	1	1	0	Phosphoadenosine phosphosulfate reductase
pfam01536	SAM_decarbox		1	3	2	2	Adenosylmethionine decarboxylase
pfam01541	GIY-YIG		1	0	1	0	GIY-YIG catalytic domain
pfam01544	CorA		1	1	0	1	CorA-like Mg2+ transporter protein
pfam01556	DnaJ_C		1	3	0	0	DnaJ C terminal domain
pfam01565	FAD_binding_4		1	3	0	2	FAD binding domain
pfam01571	GCV_T		1	0	0	0	Aminomethyltransferase folate-binding domain
pfam01575	MaoC_dehydratas		1	1	0	1	MaoC like domain
pfam01591	6PF2K		1	1	0	0	6-phosphofructo-2-kinase
pfam01592	NifU_N		1	1	1	0	NifU-like N terminal domain
pfam01595	DUF21		1	0	0	1	Domain of unknown function DUF21
pfam01597	GCV_H		1	0	0	0	Glycine cleavage H-protein
pfam01625	PMSR		1	1	0	0	Peptide methionine sulfoxide reductase
pfam01641	SelR		1	1	0	0	SelR domain
pfam01649	Ribosomal_S20p		1	0	0	0	Ribosomal protein S20
pfam01667	Ribosomal_S27e		1	0	1	0	Ribosomal protein S27
pfam01676	Metalloenzyme		1	2	0	2	Metalloenzyme superfamily
pfam01678	DAP_epimerase		1	1	0	0	Diaminopimelate epimerase
pfam01687	Flavokinase		1	1	1	1	Riboflavin kinase
pfam01697	Glyco_transf_92		1	1	0	0	Glycosyltransferase family 92
pfam01702	TGT		1	1	0	0	Queuine tRNA-ribosyltransferase
pfam01709	Transcrip_reg		1	1	0	0	Transcriptional regulator
pfam01715	IPPT		1	1	0	1	IPP transferase
pfam01717	Meth_synt_2		1	1	1	2	Cobalamin-independent synthase
pfam01722	BolA		1	2	0	0	BolA-like protein
pfam01747	ATP-sulfurylase		1	0	0	0	ATP-sulfurylase
pfam01756	ACOX		1	1	0	0	Acyl-CoA oxidase
pfam01758	SBF		1	2	0	0	Sodium Bile acid symporter family
pfam01761	DHQ_synthase		1	0	0	1	3-dehydroquinate synthase
pfam01765	RRF		1	0	1	0	Ribosome recycling factor
pfam01777	Ribosomal_L27e		1	0	0	0	Ribosomal L27e protein family
pfam01809	Haemolytic		1	1	0	0	Haemolytic domain
pfam01812	5-FTHF_cyc-lig		1	1	0	0	5-formyltetrahydrofolate cyclo-ligase
pfam01833	TIG		1	0	0	0	IPT/TIG domain
pfam01841	Transglut_core		1	1	0	0	Transglutaminase-like superfamily
pfam01842	ACT		1	0	0	1	ACT domain
pfam01844	HNH		1	0	1	0	HNH endonuclease
pfam01846	FF		1	0	0	0	FF domain
pfam01858	RB_A		1	1	1	1	Retinoblastoma-associated protein A domain
pfam01868	UPF0086		1	0	0	0	Domain of unknown function UPF0086
pfam01871	AMMECR1		1	0	1	1	AMMECR1
pfam01872	RibD_C		1	0	0	0	RibD C-terminal domain
pfam01900	RNase_P_Rpp14		1	1	0	0	Rpp14/Pop5 family
pfam01903	CbiX		1	1	0	0	CbiX
pfam01912	eIF-6		1	1	1	0	eIF-6 family
pfam01925	TauE		1	0	0	1	Sulfite exporter TauE/SafE
pfam01927	DUF82		1	1	0	0	Protein of unknown function DUF82
pfam01936	NYN		1	2	0	0	NYN domain
pfam01959	DHQS		1	0	0	0	3-dehydroquinate synthase (EC 4
pfam01974	tRNA_int_endo		1	0	0	0	tRNA intron endonuclease
pfam01975	SurE		1	1	0	1	Survival protein SurE
pfam01979	Amidohydro_1		1	0	0	1	Amidohydrolase family
pfam01980	UPF0066		1	0	0	0	Uncharacterized protein family UPF0066
pfam01987	AIM24		1	1	0	0	Mitochondrial biogenesis AIM24
pfam01990	ATP-synt_F		1	0	0	1	ATP synthase (F/14-kDa) subunit
pfam01992	vATP-synt_AC39		1	0	0	1	ATP synthase (C/AC39) subunit
pfam02036	SCP2		1	0	0	0	SCP-2 sterol transfer family
pfam02041	Auxin_BP		1	0	0	0	Auxin binding protein
pfam02046	COX6A		1	0	0	0	Cytochrome c oxidase subunit VIa
pfam02089	Palm_thioest		1	0	1	0	Palmitoyl protein thioesterase
pfam02096	60KD_IMP		1	2	1	2	60Kd inner membrane protein
pfam02114	Phosducin		1	0	0	0	Phosducin
pfam02115	Rho_GDI		1	1	0	0	RHO protein GDP dissociation inhibitor
pfam02121	IP_trans		1	0	0	0	Phosphatidylinositol transfer protein
pfam02127	Peptidase_M18		1	2	0	1	Aminopeptidase I zinc metalloprotease
pfam02130	UPF0054		1	1	0	0	Uncharacterized protein family UPF0054
pfam02137	A_deamin		1	1	1	0	Adenosine-deaminase (editase) domain
pfam02140	Gal_Lectin		1	0	1	0	Galactose binding lectin domain
pfam02141	DENN		1	3	0	0	DENN (AEX-3) domain
pfam02146	SIR2		1	2	0	0	Sir2 family
pfam02148	zf-UBP		1	0	0	0	Zn-finger in ubiquitin-hydrolases and other
pfam02153	PDH		1	0	0	0	Prephenate dehydrogenase
pfam02181	FH2		1	3	1	2	Formin Homology 2 Domain
pfam02195	ParBc		1	0	0	0	ParB-like nuclease domain
pfam02209	VHP		1	0	0	0	Villin headpiece domain
pfam02212	GED		1	0	0	0	Dynamin GTPase effector domain
pfam02213	GYF		1	0	0	0	GYF domain
pfam02214	K_tetra		1	1	1	1	K+ channel tetramerisation domain
pfam02223	Thymidylate_kin		1	1	1	0	Thymidylate kinase
pfam02238	COX7a		1	0	0	1	Cytochrome c oxidase subunit VIIa
pfam02297	COX6B		1	1	1	0	Cytochrome oxidase c subunit VIb
pfam02301	HORMA		1	0	0	1	HORMA domain
pfam02341	RcbX		1	0	0	0	RbcX protein
pfam02348	CTP_transf_3		1	0	0	0	Cytidylyltransferase
pfam02353	CMAS		1	2	1	1	Mycolic acid cyclopropane synthetase
pfam02361	CbiQ		1	0	0	1	Cobalt transport protein
pfam02391	MoaE		1	0	0	0	MoaE protein
pfam02403	Seryl_tRNA_N		1	1	0	0	Seryl-tRNA synthetase N-terminal domain
pfam02475	Met_10		1	2	1	1	Met-10+ like-protein
pfam02507	PSI_PsaF		1	1	1	1	Photosystem I reaction centre subunit III
pfam02517	Abi		1	1	1	2	CAAX protease self-immunity
pfam02540	NAD_synthase		1	0	0	0	NAD synthase
pfam02542	YgbB		1	0	0	0	YgbB family
pfam02545	Maf		1	4	0	1	Maf-like protein
pfam02548	Pantoate_transf		1	0	0	0	Ketopantoate hydroxymethyltransferase
pfam02560	Cyanate_lyase		1	0	0	0	Cyanate lyase C-terminal domain
pfam02567	PhzC-PhzF		1	0	0	2	Phenazine biosynthesis-like protein
pfam02577	DNase-RNase		1	2	1	2	Bifunctional nuclease
pfam02580	Tyr_Deacylase		1	0	0	0	D-Tyr-tRNA(Tyr) deacylase
pfam02582	DUF155		1	1	0	0	Uncharacterized ACR
pfam02585	PIG-L		1	0	0	0	GlcNAc-PI de-N-acetylase
pfam02590	SPOUT_MTase		1	0	0	0	Predicted SPOUT methyltransferase
pfam02594	DUF167		1	0	0	1	Uncharacterized ACR
pfam02602	HEM4		1	1	0	0	Uroporphyrinogen-III synthase HemD
pfam02606	LpxK		1	0	0	0	Tetraacyldisaccharide-1-P 4'-kinase
pfam02620	DUF177		1	0	0	1	Uncharacterized ACR
pfam02630	SCO1-SenC		1	0	0	0	SCO1/SenC
pfam02666	PS_Dcarbxylase		1	0	0	0	Phosphatidylserine decarboxylase
pfam02668	TauD		1	1	0	0	Taurine catabolism dioxygenase TauD
pfam02671	PAH		1	0	0	0	Paired amphipathic helix repeat
pfam02679	ComA		1	1	0	0	(2R)-phospho-3-sulfolactate synthase (ComA)
pfam02681	DUF212		1	1	0	0	Divergent PAP2 family
pfam02696	UPF0061		1	0	0	0	Uncharacterized ACR
pfam02714	DUF221		1	4	1	2	Domain of unknown function DUF221
pfam02724	CDC45		1	0	0	0	CDC45-like protein
pfam02729	OTCace_N		1	1	0	2	Aspartate/ornithine carbamoyltransferase
pfam02733	Dak1		1	1	1	0	Dak1 domain
pfam02735	Ku		1	1	1	0	Ku70/Ku80 beta-barrel domain
pfam02737	3HCDH_N		1	1	1	1	3-hydroxyacyl-CoA dehydrogenase
pfam02739	5_3_exonuc_N		1	1	0	0	5'-3' exonuclease
pfam02751	TFIIA_gamma_C		1	1	1	0	Transcription initiation factor IIA
pfam02772	S-AdoMet_synt_M		1	0	0	0	S-adenosylmethionine synthetase
pfam02773	S-AdoMet_synt_C		1	2	1	2	S-adenosylmethionine synthetase
pfam02775	TPP_enzyme_C		1	0	0	1	Thiamine pyrophosphate enzyme
pfam02782	FGGY_C		1	2	1	0	FGGY family of carbohydrate kinases
pfam02786	CPSase_L_D2		1	1	1	0	Carbamoyl-phosphate synthase L chain
pfam02797	Chal_sti_synt_C		1	0	0	1	Chalcone and stilbene synthases
pfam02798	GST_N		1	1	0	1	Glutathione S-transferase
pfam02799	NMT_C		1	0	0	1	Myristoyl-CoA:protein N-myristoyltransferase
pfam02801	Ketoacyl-synt_C		1	0	0	0	Beta-ketoacyl synthase
pfam02803	Thiolase_C		1	0	0	2	Thiolase
pfam02852	Pyr_redox_dim		1	2	0	1	Pyridine nucleotide-disulphide
pfam02854	MIF4G		1	1	0	0	MIF4G domain
pfam02862	DDHD		1	0	0	0	DDHD domain
pfam02866	Ldh_1_C		1	2	1	3	lactate/malate dehydrogenase
pfam02867	Ribonuc_red_lgC		1	1	0	0	Ribonucleotide reductase
pfam02879	PGM_PMM_II		1	0	0	0	Phosphoglucomutase/phosphomannomutase
pfam02882	THF_DHG_CYH_C		1	1	0	0	Tetrahydrofolate
pfam02883	Alpha_adaptinC2		1	1	0	1	Adaptin C-terminal domain
pfam02886	LBP_BPI_CETP_C		1	0	0	0	LBP / BPI / CETP family
pfam02897	Peptidase_S9_N		1	2	0	1	Prolyl oligopeptidase
pfam02900	LigB		1	1	0	0	Catalytic LigB subunit of aromatic ring-opening
pfam02913	FAD-oxidase_C		1	0	0	1	FAD linked oxidases
pfam02915	Rubrerythrin		1	0	1	1	Rubrerythrin
pfam02919	Topoisom_I_N		1	0	0	0	Eukaryotic DNA topoisomerase I
pfam02928	zf-C5HC2		1	0	0	0	C5HC2 zinc finger
pfam02943	FeThRed_B		1	0	0	0	Ferredoxin thioredoxin reductase catalytic
pfam02992	Transposase_21		1	6	0	9	Transposase family tnp2
pfam02996	Prefoldin		1	2	0	0	Prefoldin subunit
pfam03033	Glyco_transf_28		1	1	1	0	Glycosyltransferase family 28
pfam03054	tRNA_Me_trans		1	0	0	0	tRNA methyl transferase
pfam03059	NAS		1	1	0	1	Nicotianamine synthase protein
pfam03069	FmdA_AmdA		1	0	0	1	Acetamidase/Formamidase family
pfam03079	ARD		1	1	0	1	ARD/ARD' family
pfam03091	CutA1		1	0	0	0	CutA1 divalent ion tolerance protein
pfam03099	BPL_LplA_LipB		1	2	0	0	Biotin/lipoate A/B protein ligase family
pfam03104	DNA_pol_B_exo1		1	0	0	0	DNA polymerase family B
pfam03108	DBD_Tnp_Mut		1	3	0	8	MuDR family transposase
pfam03121	Herpes_UL52		1	0	0	0	Herpesviridae UL52/UL70 DNA primase
pfam03153	TFIIA		1	0	0	0	Transcription factor IIA
pfam03155	Alg6_Alg8		1	1	0	0	ALG6
pfam03167	UDG		1	1	0	0	Uracil DNA glycosylase superfamily
pfam03214	RGP		1	1	1	2	Reversibly glycosylated polypeptide
pfam03215	Rad17		1	0	0	0	Rad17 cell cycle checkpoint protein
pfam03222	Trp_Tyr_perm		1	2	0	0	Tryptophan/tyrosine permease family
pfam03256	APC10		1	0	0	0	Anaphase-promoting complex
pfam03266	NTPase_1		1	1	0	0	NTPase
pfam03276	Gag_spuma		1	0	0	0	Spumavirus gag protein
pfam03297	Ribosomal_S25		1	0	0	0	S25 ribosomal protein
pfam03330	DPBB_1		1	1	1	1	Rare lipoprotein A (RlpA)-like double-psi
pfam03332	PMM		1	1	1	2	Eukaryotic phosphomannomutase
pfam03350	UPF0114		1	2	1	2	Uncharacterized protein family
pfam03367	zf-ZPR1		1	0	0	0	ZPR1 zinc-finger domain
pfam03372	Exo_endo_phos		1	0	0	0	Endonuclease/Exonuclease/phosphatase
pfam03386	ENOD93		1	4	0	0	Early nodulin 93 ENOD93 protein
pfam03463	eRF1_1		1	2	0	2	eRF1 domain 1
pfam03468	XS		1	1	0	0	XS domain
pfam03469	XH		1	1	0	1	XH domain
pfam03471	CorC_HlyC		1	0	0	0	Transporter associated domain
pfam03476	MOSC_N		1	1	0	0	MOSC N-terminal beta barrel domain
pfam03478	DUF295		1	3	1	2	Protein of unknown function (DUF295)
pfam03486	HI0933_like		1	1	1	0	HI0933-like protein
pfam03492	Methyltransf_7		1	9	1	2	SAM dependent carboxyl
pfam03501	S10_plectin		1	1	0	0	Plectin/S10 domain
pfam03531	SSrecog		1	0	1	0	Structure-specific recognition protein (SSRP1)
pfam03540	TFIID_30kDa		1	0	0	0	Transcription initiation factor TFIID
pfam03587	EMG1		1	0	0	1	EMG1/NEP1 methyltransferase
pfam03635	Vps35		1	0	0	1	Vacuolar protein sorting-associated protein 35
pfam03637	Mob1_phocein		1	0	1	0	Mob1/phocein family
pfam03643	Vps26		1	1	0	0	Vacuolar protein sorting-associated protein 26
pfam03652	UPF0081		1	1	0	0	Uncharacterized protein family (UPF0081)
pfam03660	PHF5		1	0	0	0	PHF5-like protein
pfam03661	UPF0121		1	0	0	0	Uncharacterized protein family (UPF0121)
pfam03665	UPF0172		1	0	0	0	Uncharacterized protein family (UPF0172)
pfam03669	UPF0139		1	0	0	0	Uncharacterized protein family (UPF0139)
pfam03671	Ufm1		1	0	0	0	Ubiquitin fold modifier 1 protein
pfam03676	UPF0183		1	1	0	0	Uncharacterized protein family (UPF0183)
pfam03690	UPF0160		1	0	0	0	Uncharacterized protein family (UPF0160)
pfam03719	Ribosomal_S5_C		1	1	1	1	Ribosomal protein S5
pfam03732	Retrotrans_gag		1	0	0	1	Retrotransposon gag protein
pfam03847	TFIID_20kDa		1	1	0	0	Transcription initiation factor TFIID
pfam03850	Tfb4		1	1	0	1	Transcription factor Tfb4
pfam03870	RNA_pol_Rpb8		1	2	1	1	RNA polymerase Rpb8
pfam03874	RNA_pol_Rpb4		1	2	1	1	RNA polymerase Rpb4
pfam03876	SHS2_Rpb7-N		1	0	0	0	SHS2 domain found in N terminus of
pfam03878	YIF1		1	2	0	0	YIF1
pfam03881	Fructosamin_kin		1	0	0	0	Fructosamine kinase
pfam03912	Psb28		1	0	0	0	Psb28 protein
pfam03917	GSH_synth_ATP		1	2	0	1	Eukaryotic glutathione synthase
pfam03918	CcmH		1	0	0	0	Cytochrome C biogenesis protein
pfam03948	Ribosomal_L9_C		1	0	0	0	Ribosomal protein L9
pfam03952	Enolase_N		1	0	0	0	Enolase
pfam03981	Ubiq_cyt_C_chap		1	0	0	1	Ubiquinol-cytochrome C chaperone
pfam03982	DAGAT		1	0	1	2	Diacylglycerol acyltransferase
pfam03985	Paf1		1	0	0	0	Paf1
pfam03986	Autophagy_N		1	2	0	0	Autophagocytosis associated protein (Atg3)
pfam03987	Autophagy_act_C		1	1	0	1	Autophagocytosis associated protein
pfam03997	VPS28		1	0	0	0	VPS28 protein
pfam04000	Sas10_Utp3		1	0	0	0	Sas10/Utp3/C1D family
pfam04005	Hus1		1	0	0	0	Hus1-like protein
pfam04030	ALO		1	1	0	1	D-arabinono-1
pfam04045	P34-Arc		1	1	0	0	Arp2/3 complex
pfam04049	APC8		1	0	0	0	Anaphase promoting complex subunit 8 / Cdc23
pfam04062	P21-Arc		1	1	1	0	ARP2/3 complex ARPC3 (21 kDa) subunit
pfam04072	LCM		1	1	0	0	Leucine carboxyl methyltransferase
pfam04078	Rcd1		1	3	1	1	Cell differentiation family
pfam04081	DNA_pol_delta_4		1	1	0	0	DNA polymerase delta
pfam04091	Sec15		1	1	0	0	Exocyst complex subunit Sec15-like
pfam04095	NAPRTase		1	0	0	0	Nicotinate phosphoribosyltransferase
pfam04101	Glyco_tran_28_C		1	1	0	0	Glycosyltransferase family 28
pfam04106	APG5		1	1	0	0	Autophagy protein Apg5
pfam04110	APG12		1	1	0	0	Ubiquitin-like autophagy protein Apg12
pfam04111	APG6		1	0	0	0	Autophagy protein Apg6
pfam04113	Gpi16		1	1	0	0	Gpi16 subunit
pfam04114	Gaa1		1	0	0	0	Gaa1-like
pfam04121	Nup84_Nup100		1	0	0	0	Nuclear pore protein 84 / 107
pfam04124	Dor1		1	0	0	0	Dor1-like family
pfam04129	Vps52		1	1	0	0	Vps52 / Sac2 family
pfam04133	Vps55		1	1	0	0	Vacuolar protein sorting 55
pfam04137	ERO1		1	1	2	1	Endoplasmic Reticulum Oxidoreductin 1 (ERO1)
pfam04139	Rad9		1	0	1	0	Rad9
pfam04152	Mre11_DNA_bind		1	1	0	0	Mre11 DNA-binding presumed domain
pfam04153	NOT2_3_5		1	2	2	0	NOT2 / NOT3 / NOT5 family
pfam04172	LrgB		1	1	1	0	LrgB-like family
pfam04177	TAP42		1	1	1	1	TAP42-like family
pfam04179	Init_tRNA_PT		1	0	0	0	Initiator tRNA phosphoribosyl transferase
pfam04187	DUF399		1	0	0	0	Protein of unknown function
pfam04188	Mannosyl_trans2		1	1	0	0	Mannosyltransferase (PIG-V))
pfam04194	PDCD2_C		1	1	0	0	Programmed cell death protein 2
pfam04195	Transposase_28		1	1	0	0	Putative gypsy type transposon
pfam04209	HgmA		1	1	0	0	homogentisate 1
pfam04227	Indigoidine_A		1	1	0	0	Indigoidine synthase A like protein
pfam04241	DUF423		1	1	0	0	Protein of unknown function (DUF423)
pfam04280	Tim44		1	1	0	0	Tim44-like domain
pfam04321	RmlD_sub_bind		1	1	0	0	RmlD substrate binding domain
pfam04359	DUF493		1	1	2	1	Protein of unknown function (DUF493)
pfam04366	DUF500		1	1	0	1	Family of unknown function (DUF500)
pfam04371	PAD_porph		1	0	0	0	Porphyromonas-type peptidyl-arginine
pfam04379	DUF525		1	2	2	0	Protein of unknown function (DUF525)
pfam04387	PTPLA		1	3	0	0	Protein tyrosine phosphatase-like protein
pfam04388	Hamartin		1	0	0	0	Hamartin protein
pfam04389	Peptidase_M28		1	1	0	1	Peptidase family M28
pfam04410	Gar1		1	0	0	0	Gar1/Naf1 RNA binding region
pfam04430	DUF498		1	1	0	0	Protein of unknown function (DUF498/DUF598)
pfam04432	FrhB_FdhB_C		1	1	0	0	Coenzyme F420 hydrogenase/dehydrogenase
pfam04481	DUF561		1	0	0	1	Protein of unknown function (DUF561)
pfam04484	DUF566		1	3	0	1	Family of unknown function (DUF566)
pfam04493	Endonuclease_5		1	1	0	0	Endonuclease V
pfam04494	TFIID_90kDa		1	0	1	0	WD40 associated region in TFIID subunit
pfam04547	Anoctamin		1	0	1	0	Calcium-activated chloride channel
pfam04573	SPC22		1	1	1	0	Signal peptidase subunit
pfam04578	DUF594		1	0	0	1	Protein of unknown function
pfam04582	Reo_sigmaC		1	0	0	0	Reovirus sigma C capsid protein
pfam04614	Pex19		1	0	0	0	Pex19 protein family
pfam04627	ATP-synt_Eps		1	0	0	0	Mitochondrial ATP synthase epsilon
pfam04640	PLATZ		1	3	1	1	PLATZ transcription factor
pfam04658	TAFII55_N		1	2	1	0	TAFII55 protein conserved region
pfam04674	Phi_1		1	1	0	0	Phosphate-induced protein 1 conserved region
pfam04677	CwfJ_C_1		1	1	0	0	Protein similar to CwfJ C-terminus 1
pfam04678	DUF607		1	2	0	0	Protein of unknown function
pfam04683	Proteasom_Rpn13		1	1	1	0	Proteasome complex subunit Rpn13
pfam04689	S1FA		1	2	0	0	DNA binding protein S1FA
pfam04699	P16-Arc		1	0	1	0	ARP2/3 complex 16 kDa subunit (p16-Arc)
pfam04716	ETC_C1_NDUFA5		1	0	0	0	ETC complex I subunit conserved region
pfam04725	PsbR		1	3	2	1	Photosystem II 10 kDa polypeptide PsbR
pfam04729	ASF1_hist_chap		1	1	0	0	ASF1 like histone chaperone
pfam04733	Coatomer_E		1	1	1	1	Coatomer epsilon subunit
pfam04734	Ceramidase_alk		1	0	0	0	Neutral/alkaline non-lysosomal
pfam04751	DUF615		1	0	0	1	Protein of unknown function (DUF615)
pfam04755	PAP_fibrillin		1	4	0	0	PAP_fibrillin
pfam04758	Ribosomal_S30		1	0	0	0	Ribosomal protein S30
pfam04777	Evr1_Alr		1	1	0	1	Erv1 / Alr family
pfam04795	PAPA-1		1	1	0	0	PAPA-1-like conserved region
pfam04800	ETC_C1_NDUFA4		1	0	0	0	ETC complex I subunit conserved region
pfam04801	Sin_N		1	1	0	0	Sin-like protein conserved region
pfam04811	Sec23_trunk		1	2	0	2	Sec23/Sec24 trunk domain
pfam04815	Sec23_helical		1	2	1	0	Sec23/Sec24 helical domain
pfam04819	DUF716		1	2	0	0	Family of unknown function (DUF716)
pfam04824	Rad21_Rec8		1	0	0	0	Conserved region of Rad21 / Rec8 like
pfam04839	PSRP-3_Ycf65		1	0	0	0	Plastid and cyanobacterial ribosomal
pfam04842	DUF639		1	4	2	0	Plant protein of unknown function (DUF639)
pfam04844	Ovate		1	2	0	0	Transcriptional repressor
pfam04857	CAF1		1	0	0	1	CAF1 family ribonuclease
pfam04859	DUF641		1	0	0	0	Plant protein of unknown function (DUF641)
pfam04862	DUF642		1	3	1	0	Protein of unknown function
pfam04900	Fcf1		1	1	0	0	Fcf1
pfam04921	XAP5		1	1	0	0	XAP5
pfam04922	DIE2_ALG10		1	1	0	1	DIE2/ALG10 family
pfam04925	SHQ1		1	0	0	0	SHQ1 protein
pfam04934	Med6		1	1	0	0	MED6 mediator sub complex component
pfam04937	DUF659		1	4	0	12	Protein of unknown function (DUF 659)
pfam04939	RRS1		1	0	0	1	Ribosome biogenesis regulatory protein (RRS1)
pfam04949	Transcrip_act		1	2	1	0	Transcriptional activator
pfam04950	DUF663		1	1	1	1	Protein of unknown function (DUF663)
pfam04970	LRAT		1	2	0	0	Lecithin retinol acyltransferase
pfam05002	SGS		1	0	1	0	SGS domain
pfam05003	DUF668		1	3	0	1	Protein of unknown function (DUF668)
pfam05019	Coq4		1	1	0	0	Coenzyme Q (ubiquinone) biosynthesis protein Coq4
pfam05028	PARG_cat		1	0	0	0	Poly (ADP-ribose) glycohydrolase (PARG)
pfam05063	MT-A70		1	1	0	0	MT-A70
pfam05089	NAGLU		1	0	1	0	Alpha-N-acetylglucosaminidase (NAGLU) tim-barrel
pfam05091	eIF-3_zeta		1	0	0	1	Eukaryotic translation initiation factor 3
pfam05109	Herpes_BLLF1		1	0	0	0	Herpes virus major outer envelope
pfam05129	Elf1		1	0	1	0	Transcription elongation factor Elf1 like
pfam05140	ResB		1	0	0	0	ResB-like family
pfam05142	DUF702		1	1	0	0	Domain of unknown function (DUF702)
pfam05148	Methyltransf_8		1	0	1	0	Hypothetical methyltransferase
pfam05153	DUF706		1	1	1	1	Family of unknown function (DUF706)
pfam05173	DapB_C		1	1	0	1	Dihydrodipicolinate reductase
pfam05179	CDC73		1	0	0	1	RNA pol II accessory factor
pfam05180	zf-DNL		1	0	0	1	DNL zinc finger
pfam05183	RdRP		1	0	0	1	RNA dependent RNA polymerase
pfam05201	GlutR_N		1	1	1	0	Glutamyl-tRNAGlu reductase
pfam05206	TRM13		1	0	0	0	Methyltransferase TRM13
pfam05207	zf-CSL		1	0	0	0	CSL zinc finger
pfam05208	ALG3		1	1	1	0	ALG3 protein
pfam05216	UNC-50		1	0	0	0	UNC-50 family
pfam05221	AdoHcyase		1	0	1	2	S-adenosyl-L-homocysteine hydrolase
pfam05241	EBP		1	0	0	0	Emopamil binding protein
pfam05255	UPF0220		1	0	0	0	Uncharacterized protein family (UPF0220)
pfam05277	DUF726		1	1	0	0	Protein of unknown function (DUF726)
pfam05282	AAR2		1	0	0	0	AAR2 protein
pfam05291	Bystin		1	1	0	0	Bystin
pfam05346	DUF747		1	0	0	0	Eukaryotic membrane protein family
pfam05348	UMP1		1	1	0	1	Proteasome maturation factor UMP1
pfam05362	Lon_C		1	2	1	0	Lon protease (S16) C-terminal proteolytic domain
pfam05365	UCR_UQCRX_QCR9		1	0	0	0	Ubiquinol-cytochrome C reductase
pfam05450	Nicastrin		1	1	0	0	Nicastrin
pfam05483	SCP-1		1	0	0	0	Synaptonemal complex protein 1 (SCP-1)
pfam05498	RALF		1	0	0	0	Rapid ALkalinization Factor (RALF)
pfam05512	AWPM-19		1	0	0	1	AWPM-19-like family
pfam05536	Neurochondrin		1	1	0	0	Neurochondrin
pfam05553	DUF761		1	0	0	0	Cotton fibre expressed protein
pfam05557	MAD		1	1	0	0	Mitotic checkpoint protein
pfam05562	WCOR413		1	0	0	1	Cold acclimation protein WCOR413
pfam05600	DUF773		1	1	1	0	Protein of unknown function (DUF773)
pfam05602	CLPTM1		1	0	1	0	Cleft lip and palate transmembrane protein 1
pfam05615	THOC7		1	1	0	0	Tho complex subunit 7
pfam05620	DUF788		1	0	0	0	Protein of unknown function (DUF788)
pfam05625	PAXNEB		1	0	0	0	PAXNEB protein
pfam05641	Agenet		1	0	0	0	Agenet domain
pfam05664	DUF810		1	3	0	0	Protein of unknown function (DUF810)
pfam05669	Med31		1	1	0	0	SOH1
pfam05678	VQ		1	0	0	0	VQ motif
pfam05684	DUF819		1	1	0	0	Protein of unknown function (DUF819)
pfam05700	BCAS2		1	0	0	0	Breast carcinoma amplified sequence 2 (BCAS2)
pfam05701	DUF827		1	1	0	0	Plant protein of unknown function (DUF827)
pfam05721	PhyH		1	0	0	0	Phytanoyl-CoA dioxygenase (PhyH)
pfam05726	Pirin_C		1	0	0	0	Pirin C-terminal cupin domain
pfam05743	UEV		1	0	0	0	UEV domain
pfam05757	PsbQ		1	1	2	0	Oxygen evolving enhancer protein 3 (PsbQ)
pfam05793	TFIIF_alpha		1	1	0	0	Transcription initiation factor IIF
pfam05794	Tcp11		1	2	0	1	T-complex protein 11
pfam05817	Ribophorin_II		1	1	1	1	Oligosaccharyltransferase subunit
pfam05833	FbpA		1	0	0	0	Fibronectin-binding protein A N-terminus (FbpA)
pfam05856	ARPC4		1	1	1	0	ARP2/3 complex 20 kDa subunit (ARPC4)
pfam05871	ESCRT-II		1	1	0	0	ESCRT-II complex subunit
pfam05879	RHD3		1	2	2	1	Root hair defective 3 GTP-binding protein (RHD3)
pfam05891	Methyltransf_PK		1	0	0	0	AdoMet dependent proline
pfam05899	Cupin_3		1	1	0	0	Protein of unknown function (DUF861)
pfam05907	DUF866		1	1	0	0	Eukaryotic protein of unknown function (DUF866)
pfam05911	DUF869		1	2	0	0	Plant protein of unknown function (DUF869)
pfam05915	DUF872		1	1	1	0	Eukaryotic protein of unknown function (DUF872)
pfam05918	API5		1	0	0	0	Apoptosis inhibitory protein 5 (API5)
pfam05971	Methyltransf_10		1	0	0	1	Protein of unknown function (DUF890)
pfam05991	NYN_YacP		1	0	1	0	YacP-like NYN domain
pfam05996	Fe_bilin_red		1	1	0	0	Ferredoxin-dependent bilin reductase
pfam06071	YchF-GTPase_C		1	1	0	0	Protein of unknown function (DUF933)
pfam06087	Tyr-DNA_phospho		1	1	0	0	Tyrosyl-DNA phosphodiesterase
pfam06090	Ins_P5_2-kin		1	0	0	1	Inositol-pentakisphosphate 2-kinase
pfam06093	Spt4		1	1	0	0	Spt4/RpoE2 zinc finger
pfam06094	AIG2		1	1	0	0	AIG2-like family
pfam06101	DUF946		1	0	0	0	Plant protein of unknown function (DUF946)
pfam06108	DUF952		1	0	0	0	Protein of unknown function (DUF952)
pfam06113	BRE		1	1	0	1	Brain and reproductive organ-expressed protein
pfam06148	COG2		1	0	0	0	COG (conserved oligomeric Golgi) complex
pfam06155	DUF971		1	2	0	0	Protein of unknown function (DUF971)
pfam06212	GRIM-19		1	0	0	0	GRIM-19 protein
pfam06219	DUF1005		1	1	0	0	Protein of unknown function (DUF1005)
pfam06220	zf-U1		1	0	0	0	U1 zinc finger
pfam06246	Isy1		1	1	0	0	Isy1-like splicing family
pfam06273	eIF-4B		1	2	0	1	Plant specific eukaryotic initiation factor 4B
pfam06278	DUF1032		1	0	0	0	Protein of unknown function (DUF1032)
pfam06320	GCN5L1		1	1	1	0	GCN5-like protein 1 (GCN5L1)
pfam06325	PrmA		1	0	0	0	Ribosomal protein L11 methyltransferase (PrmA)
pfam06331	Tbf5		1	0	0	0	Transcription factor TFIIH complex subunit Tfb5
pfam06364	DUF1068		1	0	0	0	Protein of unknown function (DUF1068)
pfam06375	BLVR		1	0	0	0	Bovine leukaemia virus receptor (BLVR)
pfam06404	PSK		1	4	1	0	Phytosulfokine precursor protein (PSK)
pfam06405	RCC_reductase		1	2	0	0	Red chlorophyll catabolite reductase (RCC
pfam06415	iPGM_N		1	0	0	0	BPG-independent PGAM N-terminus (iPGM_N)
pfam06417	DUF1077		1	1	0	0	Protein of unknown function (DUF1077)
pfam06419	COG6		1	0	0	0	Conserved oligomeric complex COG6
pfam06426	SATase_N		1	1	1	0	Serine acetyltransferase
pfam06463	Mob_synth_C		1	0	1	1	Molybdenum Cofactor Synthesis C
pfam06485	DUF1092		1	0	0	2	Protein of unknown function (DUF1092)
pfam06522	B12D		1	0	0	0	NADH-ubiquinone reductase complex 1 MLRQ
pfam06552	TOM20_plant		1	1	0	1	Plant specific mitochondrial import
pfam06624	RAMP4		1	1	0	0	Ribosome associated membrane protein RAMP4
pfam06644	ATP11		1	1	0	0	ATP11 protein
pfam06694	Plant_NMP1		1	0	0	0	Plant nuclear matrix protein 1 (NMP1)
pfam06695	Sm_multidrug_ex		1	0	0	0	Putative small multi-drug export
pfam06703	SPC25		1	1	1	0	Microsomal signal peptidase 25 kDa subunit
pfam06708	DUF1195		1	0	0	0	Protein of unknown function (DUF1195)
pfam06728	PIG-U		1	2	0	1	GPI transamidase subunit PIG-U
pfam06732	Pescadillo_N		1	0	0	0	Pescadillo N-terminus
pfam06749	DUF1218		1	4	1	0	Protein of unknown function (DUF1218)
pfam06764	DUF1223		1	0	0	0	Protein of unknown function (DUF1223)
pfam06775	Seipin		1	0	0	0	Putative adipose-regulatory protein (Seipin)
pfam06799	DUF1230		1	1	0	1	Protein of unknown function (DUF1230)
pfam06807	Clp1		1	0	0	0	Pre-mRNA cleavage complex II protein Clp1
pfam06839	zf-GRF		1	0	0	3	GRF zinc finger
pfam06842	DUF1242		1	0	0	0	Protein of unknown function (DUF1242)
pfam06884	DUF1264		1	1	0	0	Protein of unknown function (DUF1264)
pfam06911	Senescence		1	1	1	1	Senescence-associated protein
pfam06941	NT5C		1	0	0	0	5' nucleotidase
pfam06957	COPI_C		1	1	1	0	Coatomer (COPI) alpha subunit C-terminus
pfam06966	DUF1295		1	0	0	1	Protein of unknown function (DUF1295)
pfam06972	DUF1296		1	1	0	0	Protein of unknown function (DUF1296)
pfam06979	DUF1301		1	0	0	0	Protein of unknown function (DUF1301)
pfam06984	MRP-L47		1	0	0	0	Mitochondrial 39-S ribosomal protein L47
pfam06991	Prp19_bind		1	0	0	0	Splicing factor
pfam07019	Rab5ip		1	0	0	0	Rab5-interacting protein (Rab5ip)
pfam07035	Mic1		1	0	0	0	Colon cancer-associated protein Mic1-like
pfam07039	DUF1325		1	0	0	0	SGF29 tudor-like domain
pfam07063	DUF1338		1	1	0	1	Domain of unknown function (DUF1338)
pfam07103	DUF1365		1	1	0	0	Protein of unknown function (DUF1365)
pfam07106	TBPIP		1	0	0	0	Tat binding protein 1(TBP-1)-interacting protein
pfam07123	PsbW		1	2	1	0	Photosystem II reaction centre W protein (PsbW)
pfam07137	VDE		1	1	0	1	Violaxanthin de-epoxidase (VDE)
pfam07160	DUF1395		1	0	0	0	Protein of unknown function (DUF1395)
pfam07250	Glyoxal_oxid_N		1	0	0	1	Glyoxal oxidase N-terminus
pfam07264	EI24		1	0	0	0	Etoposide-induced protein 2
pfam07343	DUF1475		1	1	0	1	Protein of unknown function (DUF1475)
pfam07415	Herpes_LMP2		1	0	0	1	Gammaherpesvirus latent membrane protein
pfam07430	PP1		1	0	0	0	Phloem filament protein PP1
pfam07466	DUF1517		1	0	0	1	Protein of unknown function (DUF1517)
pfam07468	Agglutinin		1	0	0	0	Agglutinin
pfam07478	Dala_Dala_lig_C		1	0	0	0	D-ala D-ala ligase C-terminus
pfam07479	NAD_Gly3P_dh_C		1	3	0	1	NAD-dependent glycerol-3-phosphate
pfam07516	SecA_SW		1	0	0	0	SecA Wing and Scaffold domain
pfam07522	DRMBL		1	0	0	0	DNA repair metallo-beta-lactamase
pfam07569	Hira		1	0	0	0	TUP1-like enhancer of split
pfam07571	DUF1546		1	0	0	0	Protein of unknown function (DUF1546)
pfam07572	BCNT		1	0	0	0	Bucentaur or craniofacial development
pfam07576	BRAP2		1	1	0	0	BRCA1-associated protein 2
pfam07712	SURNod19		1	1	0	0	Stress up-regulated Nod 19
pfam07722	Peptidase_C26		1	2	1	0	Peptidase C26
pfam07731	Cu-oxidase_2		1	0	0	0	Multicopper oxidase
pfam07734	FBA_1		1	0	0	0	F-box associated
pfam07738	Sad1_UNC		1	2	0	0	Sad1 / UNC-like C-terminal
pfam07741	BRF1		1	0	0	0	Brf1-like TBP-binding domain
pfam07749	ERp29		1	0	0	0	Endoplasmic reticulum protein ERp29
pfam07766	LETM1		1	2	0	0	LETM1-like protein
pfam07767	Nop53		1	1	1	1	Nop53 (60S ribosomal biogenesis)
pfam07779	Cas1_AcylT		1	2	0	0	10 TM Acyl Transferase domain found in
pfam07798	DUF1640		1	0	0	0	Protein of unknown function (DUF1640)
pfam07816	DUF1645		1	2	0	1	Protein of unknown function (DUF1645)
pfam07818	HCNGP		1	1	1	1	HCNGP-like protein
pfam07823	CPDase		1	1	0	0	Cyclic phosphodiesterase-like protein
pfam07839	CaM_binding		1	0	0	1	Plant calmodulin-binding domain
pfam07855	DUF1649		1	1	0	0	Protein of unknown function (DUF1649)
pfam07885	Ion_trans_2		1	1	1	0	Ion channel
pfam07904	Eaf7		1	0	0	0	Chromatin modification-related protein EAF7
pfam07910	Peptidase_C78		1	2	0	1	Peptidase family C78
pfam07915	PRKCSH		1	0	0	2	Glucosidase II beta subunit-like protein
pfam07942	N2227		1	0	1	0	N2227-like protein
pfam07946	DUF1682		1	1	0	1	Protein of unknown function (DUF1682)
pfam07959	Fucokinase		1	1	0	0	L-fucokinase
pfam07973	tRNA_SAD		1	1	0	0	Threonyl and Alanyl tRNA synthetase second
pfam07977	FabA		1	1	0	0	FabA-like domain
pfam08038	Tom7		1	1	0	0	TOM7 family
pfam08045	CDC14		1	0	0	0	Cell division control protein 14
pfam08132	AdoMetDC_leader		1	0	0	0	S-adenosyl-l-methionine decarboxylase
pfam08146	BP28CT		1	0	1	0	BP28CT (NUC211) domain
pfam08148	DSHCT		1	0	0	0	DSHCT (NUC185) domain
pfam08152	GUCT		1	0	1	0	GUCT (NUC152) domain
pfam08153	NGP1NT		1	0	0	1	NGP1NT (NUC091) domain
pfam08154	NLE		1	1	0	1	NLE (NUC135) domain
pfam08156	NOP5NT		1	0	0	0	NOP5NT (NUC127) domain
pfam08164	TRAUB		1	0	0	0	Apoptosis-antagonizing transcription factor
pfam08207	EFP_N		1	0	0	0	Elongation factor P (EF-P) KOW-like domain
pfam08212	Lipocalin_2		1	0	0	0	Lipocalin-like domain
pfam08216	DUF1716		1	0	0	0	Eukaryotic domain of unknown function
pfam08235	LNS2		1	1	0	0	LNS2 (Lipin/Ned1/Smp2)
pfam08242	Methyltransf_12		1	0	0	0	Methyltransferase domain
pfam08246	Inhibitor_I29		1	1	0	0	Cathepsin propeptide inhibitor domain
pfam08285	DPM3		1	1	0	0	Dolichol-phosphate mannosyltransferase subunit 3
pfam08288	PIGA		1	1	0	0	PIGA (GPI anchor biosynthesis)
pfam08292	RNA_pol_Rbc25		1	0	0	0	RNA polymerase III subunit Rpc25
pfam08311	Mad3_BUB1_I		1	1	0	0	Mad3/BUB1 homology region 1
pfam08321	PPP5		1	0	0	0	PPP5 TPR repeat region
pfam08324	PUL		1	0	0	0	PUL domain
pfam08325	WLM		1	0	0	0	WLM domain
pfam08375	Rpn3_C		1	0	0	1	Proteasome regulatory subunit C-terminal
pfam08414	NADPH_Ox		1	1	0	0	Respiratory burst NADPH oxidase
pfam08433	KTI12		1	0	0	0	Chromatin associated protein KTI12
pfam08491	SE		1	1	0	1	Squalene epoxidase
pfam08498	Sterol_MT_C		1	1	0	0	Sterol methyltransferase C-terminal
pfam08501	Shikimate_dh_N		1	0	0	0	Shikimate dehydrogenase substrate
pfam08511	COQ9		1	0	0	0	COQ9
pfam08514	STAG		1	0	0	0	STAG domain
pfam08534	Redoxin		1	0	0	1	Redoxin
pfam08536	Whirly		1	1	0	0	Whirly transcription factor
pfam08547	CIA30		1	1	0	0	Complex I intermediate-associated protein 30
pfam08553	VID27		1	0	0	1	VID27 cytoplasmic protein
pfam08561	Ribosomal_L37		1	1	0	0	Mitochondrial ribosomal protein L37
pfam08572	PRP3		1	1	0	0	pre-mRNA processing factor 3 (PRP3)
pfam08609	Fes1		1	0	0	0	Nucleotide exchange factor Fes1
pfam08610	Pex16		1	1	0	0	Peroxisomal membrane protein (Pex16)
pfam08617	CGI-121		1	0	0	0	Kinase binding protein CGI-121
pfam08623	TIP120		1	0	0	0	TATA-binding protein interacting (TIP20)
pfam08625	Utp13		1	0	0	0	Utp13 specific WD40 associated domain
pfam08642	Rxt3		1	0	0	0	Histone deacetylation protein Rxt3
pfam08646	Rep_fac-A_C		1	3	0	0	Replication factor-A C terminal domain
pfam08662	eIF2A		1	1	0	1	Eukaryotic translation initiation factor eIF2A
pfam08695	Coa1		1	0	0	0	Cytochrome oxidase complex assembly protein 1
pfam08698	Fcf2		1	0	0	0	Fcf2 pre-rRNA processing
pfam08704	GCD14		1	2	0	1	tRNA methyltransferase complex GCD14 subunit
pfam08712	Nfu_N		1	0	0	0	Scaffold protein Nfu/NifU N terminal
pfam08737	Rgp1		1	0	0	0	Rgp1
pfam08767	CRM1_C		1	0	0	0	CRM1 C terminal
pfam08768	DUF1794		1	0	0	0	Domain of unknown function (DUF1794)
pfam08772	NOB1_Zn_bind		1	0	0	0	Nin one binding (NOB1) Zn-ribbon like
pfam08774	VRR_NUC		1	1	0	0	VRR-NUC domain
pfam08781	DP		1	2	0	0	Transcription factor DP
pfam08790	zf-LYAR		1	0	0	0	LYAR-type C2HC zinc finger
pfam08806	Sep15_SelM		1	0	0	0	Sep15/SelM redox domain
pfam08847	DUF1817		1	0	0	0	Domain of unknown function (DUF1817)
pfam08996	zf-DNA_Pol		1	0	0	0	DNA Polymerase alpha zinc finger
pfam09037	Sulphotransf		1	0	0	0	Stf0 sulphotransferase
pfam09066	B2-adapt-app_C		1	0	0	0	Beta2-adaptin appendage
pfam09133	SANTA		1	0	0	0	SANTA (SANT Associated)
pfam09139	Mmp37		1	3	1	0	Mitochondrial matrix Mmp37
pfam09173	eIF2_C		1	0	0	0	Initiation factor eIF2 gamma
pfam09174	Maf1		1	1	1	0	Maf1 regulator
pfam09184	PPP4R2		1	0	0	0	PPP4R2
pfam09192	Act-Frag_cataly		1	0	0	0	Actin-fragmin kinase
pfam09202	Rio2_N		1	0	0	0	Rio2
pfam09229	Aha1_N		1	1	1	0	Activator of Hsp90 ATPase
pfam09243	Rsm22		1	0	0	0	Mitochondrial small ribosomal subunit Rsm22
pfam09298	DUF1969		1	0	1	1	Domain of unknown function (DUF1969)
pfam09336	Vps4_C		1	0	0	0	Vps4 C terminal oligomerisation domain
pfam09341	Pcc1		1	2	1	0	Transcription factor Pcc1
pfam09348	DUF1990		1	1	0	0	Domain of unknown function (DUF1990)
pfam09368	Sas10_Utp3_C		1	0	0	0	Sas10 C-terminal domain
pfam09405	Btz		1	0	0	0	CASC3/Barentsz eIF4AIII binding
pfam09415	CENP-X		1	0	0	0	CENP-S associating Centromere protein X
pfam09419	PGP_phosphatase		1	1	0	1	Mitochondrial PGP phosphatase
pfam09423	PhoD		1	0	0	0	PhoD-like phosphatase
pfam09425	CCT_2		1	0	0	1	Divergent CCT motif
pfam09429	Wbp11		1	0	0	0	WW domain binding protein 11
pfam09430	DUF2012		1	0	0	0	Protein of unknown function (DUF2012)
pfam09440	eIF3_N		1	1	0	1	eIF3 subunit 6 N terminal domain
pfam09446	VMA21		1	0	0	0	VMA21-like domain
pfam09459	EB_dh		1	0	0	1	Ethylbenzene dehydrogenase
pfam09468	RNase_H2-Ydr279		1	0	0	0	Ydr279p protein family (RNase H2
pfam09496	CENP-O		1	1	0	0	Cenp-O kinetochore centromere component
pfam09507	CDC27		1	0	0	0	DNA polymerase subunit Cdc27
pfam09532	FDF		1	0	0	0	FDF domain
pfam09588	YqaJ		1	0	0	0	YqaJ-like viral recombinase domain
pfam09725	Fra10Ac1		1	0	0	0	Folate-sensitive fragile site protein
pfam09728	Taxilin		1	1	0	1	Myosin-like coiled-coil protein
pfam09734	Tau95		1	0	0	0	RNA polymerase III transcription factor (TF)IIIC
pfam09737	Det1		1	0	1	0	De-etiolated protein 1 Det1
pfam09742	Dymeclin		1	0	0	1	Dyggve-Melchior-Clausen syndrome protein
pfam09748	Med10		1	1	0	0	Transcription factor subunit Med10 of Mediator
pfam09750	DRY_EERY		1	0	1	0	Alternative splicing regulator
pfam09752	DUF2048		1	0	0	0	Uncharacterized conserved protein (DUF2048)
pfam09754	PAC2		1	0	0	0	PAC2 family
pfam09766	FimP		1	1	0	0	Fms-interacting protein
pfam09767	DUF2053		1	0	0	0	Predicted membrane protein (DUF2053)
pfam09778	Guanylate_cyc_2		1	1	1	1	Guanylylate cyclase
pfam09787	Golgin_A5		1	0	0	0	Golgin subfamily A member 5
pfam09801	SYS1		1	0	0	0	Integral membrane protein S linking to the trans
pfam09805	Nop25		1	0	0	0	Nucleolar protein 12 (25kDa)
pfam09809	MRP-L27		1	0	0	0	Mitochondrial ribosomal protein L27
pfam09810	Morph_protein1		1	0	0	0	Defects in morphology protein 1
pfam09991	DUF2232		1	0	0	0	Predicted membrane protein (DUF2232)
pfam10033	ATG13		1	0	0	1	Autophagy-related protein 13
pfam10058	DUF2296		1	0	0	1	Predicted integral membrane metal-binding
pfam10151	DUF2359		1	0	0	1	Uncharacterized conserved protein (DUF2359)
pfam10156	Med17		1	0	0	0	Subunit 17 of Mediator complex
pfam10157	DUF2365		1	0	0	0	Uncharacterized conserved protein (DUF2365)
pfam10160	Tmemb_40		1	1	0	0	Predicted membrane protein
pfam10172	DDA1		1	1	0	1	Det1 complexing ubiquitin ligase
pfam10173	Mit_KHE1		1	0	0	0	Mitochondrial K+-H+ exchange-related
pfam10186	Atg14		1	0	0	0	UV radiation resistance protein and
pfam10187	Nefa_Nip30_N		1	0	0	0	N-terminal domain of NEFA-interacting
pfam10213	MRP-S28		1	0	0	0	Mitochondrial ribosomal subunit protein
pfam10215	Ost4		1	0	0	0	Oligosaccaryltransferase
pfam10218	DUF2054		1	1	1	0	Uncharacterized conserved protein (DUF2054)
pfam10225	DUF2215		1	0	0	0	Uncharacterized conserved protein (DUF2215)
pfam10230	DUF2305		1	0	0	1	Uncharacterized conserved protein (DUF2305)
pfam10235	Cript		1	0	0	0	Microtubule-associated protein CRIPT
pfam10236	DAP3		1	0	0	0	Mitochondrial ribosomal death-associated protein
pfam10241	KxDL		1	0	0	0	Uncharacterized conserved protein
pfam10247	Romo1		1	0	0	0	Reactive mitochondrial oxygen species modulator
pfam10263	SprT-like		1	0	0	0	SprT-like family
pfam10269	Tmemb_185A		1	1	0	0	Transmembrane Fragile-X-F protein
pfam10273	WGG		1	0	0	0	Pre-rRNA-processing protein TSR2
pfam10351	Apt1		1	1	0	0	Golgi-body localisation protein domain
pfam10373	EST1_DNA_bind		1	1	0	0	Est1 DNA/RNA binding domain
pfam10391	DNA_pol_lambd_f		1	0	0	0	Fingers domain of DNA polymerase
pfam10431	ClpB_D2-small		1	0	0	0	C-terminal
pfam10433	MMS1_N		1	1	0	1	Mono-functional DNA-alkylating methyl
pfam10441	Urb2		1	0	0	0	Urb2/Npa2 family
pfam10447	EXOSC1		1	1	0	0	Exosome component EXOSC1/CSL4
pfam10469	AKAP7_NLS		1	1	0	1	AKAP7 2'5' RNA ligase-like domain
pfam10494	Stk19		1	0	0	1	Serine-threonine protein kinase 19
pfam10502	Peptidase_S26		1	1	0	0	Signal peptidase
pfam10508	Proteasom_PSMB		1	1	0	0	Proteasome non-ATPase 26S subunit
pfam10509	GalKase_gal_bdg		1	0	0	0	Galactokinase galactose-binding
pfam10513	EPL1		1	1	0	1	Enhancer of polycomb-like
pfam10533	Plant_zn_clust		1	0	0	0	Plant zinc cluster domain
pfam10537	WAC_Acf1_DNA_bd		1	0	0	0	ATP-utilising chromatin assembly and
pfam10644	Misat_Myo_SegII		1	1	0	0	Misato Segment II myosin-like domain
pfam10664	NdhM		1	0	0	0	Cyanobacterial and plastid NDH-1 subunit M
pfam10693	DUF2499		1	0	1	0	Protein of unknown function (DUF2499)
pfam10716	NdhL		1	1	1	0	NADH dehydrogenase transmembrane subunit
pfam10890	DUF2741		1	1	0	1	Protein of unknown function (DUF2741)
pfam10914	DUF2781		1	0	0	0	Protein of unknown function (DUF2781)
pfam10961	DUF2763		1	0	0	0	Protein of unknown function (DUF2763)
pfam10996	Beta-Casp		1	0	0	1	Beta-Casp domain
pfam11016	DUF2854		1	0	0	0	Protein of unknown function (DUF2854)
pfam11152	DUF2930		1	1	0	0	Protein of unknown function (DUF2930)
pfam11204	DUF2985		1	0	0	0	Protein of unknown function (DUF2985)
pfam11264	ThylakoidFormat		1	0	0	1	Thylakoid formation protein
pfam11317	DUF3119		1	1	0	0	Protein of unknown function (DUF3119)
pfam11326	DUF3128		1	0	0	0	Protein of unknown function (DUF3128)
pfam11347	DUF3148		1	1	0	0	Protein of unknown function (DUF3148)
pfam11523	DUF3223		1	1	0	0	Protein of unknown function (DUF3223)
pfam11559	ADIP		1	1	0	0	Afadin- and alpha -actinin-Binding
pfam11571	Med27		1	1	0	0	Mediator complex subunit 27
pfam11623	DUF3252		1	0	1	0	Protein of unknown function (DUF3252)
pfam11700	ATG22		1	0	0	0	Vacuole effluxer Atg22 like
pfam11721	Malectin		1	12	2	0	Di-glucose binding within endoplasmic
pfam11789	zf-Nse		1	0	0	0	Zinc-finger of the MIZ type in Nse subunit
pfam11805	DUF3326		1	0	0	2	Protein of unknown function (DUF3326)
pfam11816	DUF3337		1	0	0	0	Domain of unknown function (DUF3337)
pfam11817	Foie-gras_1		1	0	0	0	Foie gras liver health family 1
pfam11831	Myb_Cef		1	0	0	0	pre-mRNA splicing factor component
pfam11875	DUF3395		1	0	0	0	Domain of unknown function (DUF3395)
pfam11909	NdhN		1	0	0	0	NADH-quinone oxidoreductase cyanobacterial subunit
pfam11910	NdhO		1	1	1	0	Cyanobacterial and plant NDH-1 subunit O
pfam11919	DUF3437		1	1	0	0	Domain of unknown function (DUF3437)
pfam11931	DUF3449		1	0	0	0	Domain of unknown function (DUF3449)
pfam11934	DUF3452		1	0	0	0	Domain of unknown function (DUF3452)
pfam11938	DUF3456		1	0	0	0	TLR4 regulator and MIR-interacting MSAP
pfam11960	DUF3474		1	1	0	0	Domain of unknown function (DUF3474)
pfam11961	DUF3475		1	0	0	0	Domain of unknown function (DUF3475)
pfam11969	DcpS_C		1	2	2	1	Scavenger mRNA decapping enzyme C-term binding
pfam11977	RNase_Zc3h12a		1	0	0	0	Zc3h12a-like Ribonuclease NYN domain
pfam11987	IF-2		1	0	0	0	Translation-initiation factor 2
pfam12009	Telomerase_RBD		1	1	0	0	Telomerase ribonucleoprotein complex -
pfam12043	DUF3527		1	2	0	1	Domain of unknown function (DUF3527)
pfam12066	DUF3546		1	1	0	0	Domain of unknown function (DUF3546)
pfam12143	PPO1_KFDV		1	1	0	2	Protein of unknown function (DUF_B2219)
pfam12159	DUF3593		1	0	0	0	Protein of unknown function (DUF3593)
pfam12220	U1snRNP70_N		1	1	0	1	U1 small nuclear ribonucleoprotein of 70kDa
pfam12230	PRP21_like_P		1	0	0	0	Pre-mRNA splicing factor PRP21 like
pfam12295	Symplekin_C		1	1	1	0	Symplekin tight junction protein C
pfam12325	TMF_TATA_bd		1	0	0	0	TATA element modulatory factor 1 TATA
pfam12330	DUF3635		1	0	0	0	Domain of unknown function (DUF3635)
pfam12333	Ipi1_N		1	0	0	0	Rix1 complex component involved in 60S ribosome
pfam12352	V-SNARE_C		1	0	0	1	Snare region anchored in the vesicle membrane
pfam12422	Condensin2nSMC		1	0	0	0	Condensin II non structural maintenance
pfam12430	ABA_GPCR		1	1	0	1	Abscisic acid G-protein coupled receptor
pfam12452	DUF3685		1	0	0	0	Protein of unknown function (DUF3685)
pfam12513	SUV3_C		1	0	0	0	Mitochondrial degradasome RNA helicase subunit C
pfam12527	DUF3727		1	0	0	1	Protein of unknown function (DUF3727)
pfam12552	DUF3741		1	0	1	0	Protein of unknown function (DUF3741)
pfam12569	NARP1		1	0	0	1	NMDA receptor-regulated protein 1
pfam12576	DUF3754		1	0	0	1	Protein of unknown function (DUF3754)
pfam12589	WBS_methylT		1	0	0	0	Methyltransferase involved in
pfam12638	Staygreen		1	1	0	1	Staygreen protein
pfam12680	SnoaL_2		1	0	0	1	SnoaL-like domain
pfam12689	Acid_PPase		1	0	0	0	Acid Phosphatase
pfam12740	Chlorophyllase2		1	0	0	0	Chlorophyllase enzyme
pfam12756	zf-C2H2_2		1	0	0	0	C2H2 type zinc-finger (2 copies)
pfam12766	Pyridox_oxase_2		1	1	0	0	Pyridoxamine 5'-phosphate oxidase
pfam12848	ABC_tran_2		1	1	0	2	ABC transporter
pfam12850	Metallophos_2		1	0	0	1	Calcineurin-like phosphoesterase
pfam12861	zf-Apc11		1	0	0	0	Anaphase-promoting complex subunit 11
pfam12895	Apc3		1	1	0	0	Anaphase-promoting complex
pfam12896	Apc4		1	0	0	0	Anaphase-promoting complex
pfam12928	tRNA_int_end_N2		1	0	0	0	tRNA-splicing endonuclease subunit
pfam12972	NAGLU_C		1	0	0	0	Alpha-N-acetylglucosaminidase (NAGLU)
pfam12998	ING		1	1	0	0	Inhibitor of growth proteins N-terminal
pfam12999	PRKCSH-like		1	2	0	0	Glucosidase II beta subunit-like
pfam13023	HD_3		1	2	1	0	HD domain
pfam13086	AAA_11		1	0	0	0	AAA domain
pfam13091	PLDc_2		1	1	0	0	PLD-like domain
pfam13193	DUF4009		1	0	0	0	Domain of unknown function (DUF4009)
pfam13225	DUF4033		1	1	1	0	Domain of unknown function (DUF4033)
pfam13232	Complex1_LYR_1		1	2	0	0	Complex1_LYR-like
pfam13297	Telomere_Sde2_2		1	0	0	0	Telomere stability C-terminal
pfam13299	CPSF100_C		1	1	0	0	Cleavage and polyadenylation factor 2
pfam13302	Acetyltransf_3		1	0	0	0	Acetyltransferase (GNAT) domain
pfam13320	DUF4091		1	1	0	0	Domain of unknown function (DUF4091)
pfam13324	GCIP		1	1	0	0	Grap2 and cyclin-D-interacting
pfam13344	Hydrolase_6		1	1	0	1	Haloacid dehalogenase-like hydrolase
pfam13355	DUF4101		1	1	1	0	Protein of unknown function (DUF4101)
pfam13370	Fer4_13		1	1	2	1	4Fe-4S single cluster domain
pfam13410	GST_C_2		1	0	0	1	Glutathione S-transferase
pfam13442	Cytochrome_CBB3		1	0	0	0	Cytochrome C oxidase
pfam13445	zf-RING_LisH		1	0	0	0	RING-type zinc-finger
pfam13481	AAA_25		1	0	0	0	AAA domain
pfam13489	Methyltransf_23		1	0	0	0	Methyltransferase domain
pfam13507	GATase_5		1	0	0	0	CobB/CobQ-like glutamine amidotransferase
pfam13519	VWA_2		1	0	0	2	von Willebrand factor type A domain
pfam13537	GATase_7		1	0	0	0	Glutamine amidotransferase domain
pfam13558	SbcCD_C		1	0	0	0	Putative exonuclease SbcCD
pfam13589	HATPase_c_3		1	4	0	0	Histidine kinase-
pfam13593	DUF4137		1	0	0	2	SBF-like CPA transporter family (DUF4137)
pfam13620	CarboxypepD_reg		1	0	0	1	Carboxypeptidase regulatory-like
pfam13621	Cupin_8		1	1	1	0	Cupin-like domain
pfam13638	PIN_4		1	0	0	0	PIN domain
pfam13646	HEAT_2		1	0	0	2	HEAT repeats
pfam13656	RNA_pol_L_2		1	0	0	0	RNA polymerase Rpb3/Rpb11 dimerisation
pfam13658	UCH37_bd		1	0	0	0	Ubiquitin C-terminal hydrolase 37 receptor
pfam13672	PP2C_2		1	0	0	1	Protein phosphatase 2C
pfam13679	Methyltransf_32		1	0	0	0	Methyltransferase domain
pfam13713	BRX_N		1	0	0	0	Transcription factor BRX N-terminal domain
pfam13716	CRAL_TRIO_2		1	2	0	1	Divergent CRAL/TRIO domain
pfam13768	VWA_3		1	3	0	3	von Willebrand factor type A domain
pfam13821	DUF4187		1	0	0	0	Domain of unknown function (DUF4187)
pfam13844	Glyco_transf_41		1	1	0	0	Glycosyl transferase family 41
[truncated: 606 more rows]
