# Supplementary material for: Genome-wide cataloging and analysis of alternatively spliced genes in cereal crops
Source: BMC Genomics. 2015 Sep 21;16(1):721. doi: 10.1186/s12864-015-1914-5 (PMC4578763; doi:10.1186/s12864-015-1914-5)
Supplement: Additional file 2: Table S3. — Number of conserved alternative splicing genes in cereal crops. (XLS 31 kb) [file 12864_2015_1914_MOESM2_ESM.xls]

## Sheet: Sheet1
Supplementary Table 3. Conserved alternative splicing genes in cereal crops
alternative splicing genes
Rice (japonica)	8734
Rice (indica)	2657
Sorghum	3971
Corn	10687
conserved in pairs
sorghum and corn	1967
rice (jap) and corn	3264
rice (ind) and corn	1352
rice (jap) and sorghum	1750
rice (ind) and sorghum	827
rice (jap) and rice (ind)	1558
conserved in 3 plants
corn, rice (jap), sorghum	887
rice (ind), rice (jap), corn	747
corn, sorghum, rice (ind)	441
rice (ind), rice (jap), sorghum	446
conserved in 4 plants
corn, sorghum, rice (jap), rice (ind)	248
