# Supplementary material for: Genome-wide cataloging and analysis of alternatively spliced genes in cereal crops
Source: BMC Genomics. 2015 Sep 21;16(1):721. doi: 10.1186/s12864-015-1914-5 (PMC4578763; doi:10.1186/s12864-015-1914-5)
Supplement: Additional file 3: Table S2. — Conserved alternative splicing gene list in rice, sorghum, corn, and Brachypodium distachyon. (XLS 75 kb) [file 12864_2015_1914_MOESM3_ESM.xls]

## Sheet: conserved5
Supplementary Table 2. Conserved alternative splicing genes in rice, sorghum, corn, and Brachypodium distachyon
Rice	Rcie	Corn	Sorghum	Brachypodium
indica	japonica			distachyon	CDD/Pfam
Osi11360	Osj36865	Zm38497	Sb20674	PUT_Bd9583	pfam00447	HSF_DNA-bind	HSF-type DNA-binding
Osi12736	Osj14309	Zm22618	Sb7927	PUT_Bd8683	pfam00141	peroxidase	Peroxidase
Osi6187	Osj42201	Zm39790	Sb2138	PUT_Bd8363	pfam00348	polyprenyl_synt	Polyprenyl synthetase
Osi9029	Osj47510	Zm24118	Sb11323	PUT_Bd8231593	pfam03214	RGP	Reversibly glycosylated polypeptide
Osi1437	Osj37916	Zm4695	Sb5119	PUT_Bd7994	pfam00635	Motile_Sperm	MSP (Major sperm protein) domain
Osi17520	Osj35947	Zm27347	Sb9471	PUT_Bd7833	pfam01156	IU_nuc_hydro	Inosine-uridine preferring nucleoside
Osi21136	Osj16693	Zm46142	Sb13903	PUT_Bd7810	pfam05623	DUF789	Protein of unknown function (DUF789)
Osi20900	Osj16392	Zm58947	Sb3303	PUT_Bd7531597	pfam00210	Ferritin	Ferritin-like domain
Osi6875	Osj22392	Zm88316	45969421	PUT_Bd7352	pfam00248	Aldo_ket_red	Aldo/keto reductase family
Osi8549	Osj47391	Zm69871	Sb334	PUT_Bd7166	pfam05605	Di19	Drought induced 19 protein (Di19)
CT833644.1	CI258157	Zm20082	Sb10226	PUT_Bd7036	pfam05057	DUF676	Putative serine esterase (DUF676)
Osi1759	Osj22934	Zm35625	Sb15873	PUT_Bd7027	pfam01370	Epimerase	NAD dependent epimerase/dehydratase family
Osi8815	Osj32580	Zm61468	Sb11226	PUT_Bd6619	pfam01195	Pept_tRNA_hydro	Peptidyl-tRNA hydrolase
Osi339	Osj20205	Zm20714	Sb12056	PUT_Bd6374	pfam00762	Ferrochelatase	Ferrochelatase
Osi9653	Osj44577	Zm33457	Sb5144	PUT_Bd6360	pfam00443	UCH	Ubiquitin carboxyl-terminal hydrolase
Osi8310	Osj36859	Zm101179	Sb11303	PUT_Bd6311	pfam00076	RRM_1	RNA recognition motif
Osi9356	Osj41340	Zm162	Sb17314	PUT_Bd6214	pfam00248	Aldo_ket_red	Aldo/keto reductase family
Osi833	Osj39350	Zm92939	Sb19533	PUT_Bd5931597	pfam00069	Pkinase	Protein kinase domain
Osi15508	Osj14495	Zm95	Sb10474	PUT_Bd4536	pfam05495	zf-CHY	CHY zinc finger
Osi21096	Osj16673	FL103380	242042528	PUT_Bd4031	pfam07876	Dabb	Stress responsive A/B Barrel Domain
Osi19974	Osj14932	Zm70017	Sb10575	PUT_Bd3731595	pfam00676	E1_dh	Dehydrogenase E1 component
Osi3301	Osj17780	Zm29726	Sb14730	PUT_Bd29285	pfam00069	Pkinase	Protein kinase domain
CX100091	Osj15328	Zm35072	Sb10885	PUT_Bd29210	pfam00439	Bromodomain	Bromodomain
Osi231	Osj25397	Zm37411	Sb10332	PUT_Bd28960	pfam14360	PAP2_C	PAP2 superfamily C-terminal
CT844279	CB642464	Zm3338	Sb7337	PUT_Bd28467	pfam01717	Meth_synt_2	Cobalamin-independent synthase	Catalytic
Osi13655	Osj36042	Zm81325	Sb15256	PUT_Bd28446	pfam00403	HMA	Heavy-metal-associated domain
Osi18787	Osj44013	Zm40020	Sb12294	PUT_Bd28385	pfam00004	AAA	ATPase family associated with various cellular
Osi13902	Osj25885	Zm23750	Sb12436	PUT_Bd28318	pfam00013	KH_1	KH domain
Osi9812	Osj14203	Zm39491	242036956	PUT_Bd28258	pfam01406	tRNA-synt_1e	tRNA synthetases class I (C) catalytic
Osi11082	Osj491	Zm59942	Sb3313	PUT_Bd27405	pfam00125	Histone	Core histone H2A/H2B/H3/H4
CT842225	Osj27697	Zm91971	Sb4930	PUT_Bd268	pfam00316	FBPase	Fructose-1-6-bisphosphatase
Osi11891	NM_001070568.2	Zm87952	Sb2001	PUT_Bd2595	pfam00854	PTR2	POT family
CT837906.1	Osj7689	Zm101865	Sb5520	PUT_Bd25885	pfam00719	Pyrophosphatase	Inorganic pyrophosphatase
Osi19962	Osj954	Zm92934	Sb6267	PUT_Bd2565	pfam03171	2OG-FeII_Oxy	2OG-Fe(II) oxygenase superfamily
Osi21052	Osj4519	Zm39479	Sb9831	PUT_Bd24331	No Pfam predicted
Osi12568	Osj24409	Zm100060	Sb8817	PUT_Bd24009	pfam05042	Caleosin	Caleosin related protein
Osi13092	Osj21144	Zm33939	Sb5787	PUT_Bd23758	pfam14299	PP2	Phloem protein 2
Osi15366	Osj24220	Zm5068	Sb10671	PUT_Bd23705	pfam02453	Reticulon	Reticulon
Osi8778	Osj195	Zm100142	Sb1070	PUT_Bd2265	No Pfam predicted
Osi21504	Osj17274	Zm6058	Sb11340	PUT_Bd21664	pfam00072	Response_reg	Response regulator receiver domain
Osi2251	Osj35805	Zm98577	242066955	PUT_Bd20683	pfam12076	Wax2_C	WAX2 C-terminal domain
Osi773	Osj43052	Zm24001	Sb2305	PUT_Bd20070	pfam00464	SHMT	Serine hydroxymethyltransferase
Osi20728	Osj16408	Zm34294	57806619	PUT_Bd19455	No Pfam predicted
Osi17233	Osj20996	Zm100171	Sb1504	PUT_Bd16477	No Pfam predicted
Osi16666	Osj19199	Zm104454	Sb12015	PUT_Bd16056	pfam00450	Peptidase_S10	Serine carboxypeptidase
Osi6061	Osj15126	Zm59883	Sb673	PUT_Bd15932	PLN02756	PLN02756	S-methyl-5-thioribose kinase
Osi1456	Osj43479	Zm371	Sb12579	PUT_Bd15819	pfam00076	RRM_1	RNA recognition motif
Osi11280	Osj28328	Zm35841	Sb9907	PUT_Bd13744	cd00116	LRR_RI	Leucine-rich repeats (LRRs)	ribonuclease
CT830510.1	Osj3010	Zm96019	Sb2210	PUT_Bd12504	No Pfam predicted
Osi5643	Osj25267	Zm80771	Sb227	PUT_Bd11010	pfam01246	Ribosomal_L24e	Ribosomal protein L24e
CT843009	Osj14649	Zm32705	Sb6709	PUT_Bd10918	pfam00571	CBS	CBS domain
Osi524	CT828785.1	Zm73067	Sb4586	PUT_Bd10523	pfam04733	Coatomer_E	Coatomer epsilon subunit
Osi20788	Osj19691	Zm39384	30944654	PUT_Bd10083	pfam07992	Pyr_redox_2	Pyridine nucleotide-disulphide
Osi1075	Osj43567	Zm88131	Sb9116	-	cd00200	WD40	WD40 domain	found in a number of eukaryotic
Osi21199	Osj25149	Zm28001	Sb6684	-	cd02989	Phd_like_TxnDC9	Phosducin (Phd)-like family	Thioredoxin
Osi5115	Osj36511	Zm104672	Sb7000	-	cd04898	ACT_ACR-like_4	ACT domain-containing protein which is
CT863283	Osj43445	Zm88678	242075565	-	cd09293	AMN1	Antagonist of mitotic exit network protein 1
Osi13466	Osj15173	Zm105852	Sb13718	-	cd09293	AMN1	Antagonist of mitotic exit network protein 1
FG959813	Osj20581	Zm31539	Sb14968	-	COG3934	COG3934	Endo-beta-mannanase [Carbohydrate transport and
Osi8657	Osj36213	Zm85236	Sb10149	-	No Pfam predicted
Osi11433	Osj17455	Zm21292	Sb20858	-	No Pfam predicted
Osi12810	Osj44698	Zm41795	Sb16287	-	No Pfam predicted
Osi7216	Osj41686	Zm6953	Sb4098	-	No Pfam predicted
Osi13309	Osj15815	Zm20998	Sb2619	-	No Pfam predicted
Osi7308	Osj37972	Zm15186	Sb7391	-	No Pfam predicted
Osi12203	Osj44368	Zm3136	Sb5885	-	No Pfam predicted
Osi21265	Osj23228	Zm106599	Sb658	-	No Pfam predicted
Osi2652	Osj69	Zm98992	30941807	-	No Pfam predicted
Osi17346	Osj38549	Zm36706	Sb16529	-	pfam00004	AAA	ATPase family associated with various cellular
Osi17655	Osj1662	Zm64380	Sb1357	-	pfam00004	AAA	ATPase family associated with various cellular
Osi1755	Osj38699	Zm10153	Sb5875	-	pfam00006	ATP-synt_ab	ATP synthase alpha/beta family
Osi378	Osj36490	Zm87317	Sb9952	-	pfam00022	Actin	Actin
Osi2844	AB277270.1	Zm39002	Sb12422	-	pfam00067	p450	Cytochrome P450
Osi2765	Osj18717	Zm32351	Sb8254	-	pfam00069	Pkinase	Protein kinase domain
Osi9984	Osj15990	Zm72487	Sb13168	-	pfam00069	Pkinase	Protein kinase domain
Osi15840	Osj16784	Zm39452	Sb6035	-	pfam00069	Pkinase	Protein kinase domain
Osi890	Osj25293	Zm104230	Sb21146	-	pfam00069	Pkinase	Protein kinase domain
CT828304.1	Osj39862	Zm4697	Sb13307	-	pfam00076	RRM_1	RNA recognition motif
Osi7481	Osj4757	Zm1829	Sb12748	-	pfam00076	RRM_1	RNA recognition motif
Osi8057	Osj24760	Zm94509	Sb2588	-	pfam00076	RRM_1	RNA recognition motif
Osi20915	Osj14782	Zm35784	Sb16024	-	pfam00076	RRM_1	RNA recognition motif
Osi19785	Osj43930	Zm40810	Sb16019	-	pfam00076	RRM_1	RNA recognition motif
Osi13785	Osj26284	Zm8795	Sb12321	-	pfam00085	Thioredoxin	Thioredoxin
Osi8369	Osj23459	Zm6800	Sb3114	-	pfam00106	adh_short	short chain dehydrogenase
Osi6423	Osj44256	Zm90358	Sb3132	-	pfam00107	ADH_zinc_N	Zinc-binding dehydrogenase
Osi21162	Osj38042	Zm1999	Sb10716	-	pfam00112	Peptidase_C1	Papain family cysteine protease
Osi6669	Osj14477	Zm9227	Sb2542	-	pfam00122	E1-E2_ATPase	E1-E2 ATPase
AB559520.1	Osj15822	Zm90262	Sb1969	-	pfam00122	E1-E2_ATPase	E1-E2 ATPase
Osi2441	Osj47209	Zm9417	Sb728	-	pfam00141	peroxidase	Peroxidase
Osi770	Osj43276	Zm2002	Sb5602	-	pfam00149	Metallophos	Calcineurin-like phosphoesterase
Osi5131	Osj14822	Zm50971	Sb2893	-	pfam00155	Aminotran_1_2	Aminotransferase class I and II
Osi21034	Osj38130	Zm911	30971672	-	pfam00160	Pro_isomerase	Cyclophilin type peptidyl-prolyl
FG970292	Osj42116	Zm34799	Sb1594	-	pfam00170	bZIP_1	bZIP transcription factor
CT830810.1	CT830809.1	Zm28525	Sb1645	-	pfam00173	Cyt-b5	Cytochrome b5-like Heme/Steroid binding domain
Osi9014	Osj38197	NM_001111381.1	Sb5279	-	pfam00175	NAD_binding_1	Oxidoreductase NAD-binding domain
Osi12192	Osj14626	Zm39768	Sb6631	-	pfam00177	Ribosomal_S7	Ribosomal protein S7p/S5e
Osi3865	Osj25958	Zm79563	Sb1288	-	pfam00180	Iso_dh	Isocitrate/isopropylmalate dehydrogenase
CT831580.1	Osj15733	Zm38889	Sb440	-	pfam00182	Glyco_hydro_19	Chitinase class I
CT830210.1	Osj23674	Zm24362	Sb5473	-	pfam00190	Cupin_1	Cupin
Osi4717	Osj6108	Zm97372	Sb13980	-	pfam00226	DnaJ	DnaJ domain
Osi12696	Osj27709	Zm32259	Sb6624	-	pfam00230	MIP	Major intrinsic protein
Osi8595	Osj1751	Zm27556	Sb8897	-	pfam00244	14-3-3	14-3-3 protein
Osi16082	Osj5096	Zm37176	Sb16627	-	pfam00248	Aldo_ket_red	Aldo/keto reductase family
Osi12448	Osj41080	Zm92670	Sb15524	-	pfam00249	Myb_DNA-binding	Myb-like DNA-binding domain
Osi10745	Osj17367	Zm63965	Sb9519	-	pfam00249	Myb_DNA-binding	Myb-like DNA-binding domain
Osi21518	Osj4166	Zm106429	Sb19346	-	pfam00249	Myb_DNA-binding	Myb-like DNA-binding domain
Osi13652	Osj43323	Zm58644	Sb3334	-	pfam00262	Calreticulin	Calreticulin family
Osi746	Osj37697	Zm8176	Sb20975	-	pfam00270	DEAD	DEAD/DEAH box helicase
Osi11256	Osj43243	Zm91573	Sb6842	-	pfam00274	Glycolytic	Fructose-bisphosphate aldolase class-I
CT862586	Osj44390	Zm88650	Sb9009	-	pfam00320	GATA	GATA zinc finger
Osi1173	Osj28524	Zm38238	Sb5844	-	pfam00332	Glyco_hydro_17	Glycosyl hydrolases family 17
Osi8031	Osj41377	Zm24016	Sb6146	-	pfam00344	SecY	SecY translocase
Osi17293	Osj25933	Zm84164	Sb20287	-	pfam00355	Rieske	Rieske [2Fe-2S] domain
Osi13059	Osj40061	Zm24469	Sb20526	-	pfam00403	HMA	Heavy-metal-associated domain
CK052280	Osj47035	Zm49524	Sb8785	-	pfam00406	ADK	Adenylate kinase
Osi1471	Osj31699	Zm26600	Sb1515	-	pfam00481	PP2C	Protein phosphatase 2C
AY603974.1	Osj37214	Zm41171	Sb7249	-	pfam00481	PP2C	Protein phosphatase 2C
Osi16436	Osj41508	Zm2213	Sb10409	-	pfam00481	PP2C	Protein phosphatase 2C
Osi14139	Osj2270	Zm102458	Sb2753	-	pfam00484	Pro_CA	Carbonic anhydrase
Osi6150	Osj21279	Zm1997	Sb2051	-	pfam00490	ALAD	Delta-aminolevulinic acid dehydratase
Osi2959	Osj37392	Zm34140	242069980	-	pfam00501	AMP-binding	AMP-binding enzyme
Osi20952	Osj42282	Zm47385	Sb2377	-	pfam00504	Chloroa_b-bind	Chlorophyll A-B binding protein
Osi2823	CB663598	Zm38018	Sb2362	-	pfam00504	Chloroa_b-bind	Chlorophyll A-B binding protein
Osi21031	Osj47978	Zm97049	Sb6337	-	pfam00504	Chloroa_b-bind	Chlorophyll A-B binding protein
Osi13028	Osj40620	Zm99264	Sb6961	-	pfam00505	HMG_box	HMG (high mobility group) box
Osi4632	Osj21731	Zm84322	Sb2699	-	pfam00571	CBS	CBS domain
CX109246	AY336994.1	Zm104136	Sb19966	-	pfam00578	AhpC-TSA	AhpC/TSA family
Osi19700	Osj44100	Zm61831	Sb9093	-	pfam00582	Usp	Universal stress protein family
Osi1515	Osj40725	Zm92640	Sb257	-	pfam00620	RhoGAP	RhoGAP domain
Osi14041	Osj37880	Zm1011	Sb2621	-	pfam00650	CRAL_TRIO	CRAL/TRIO domain
Osi10055	Osj45370	Zm94880	Sb12605	-	pfam00651	BTB	BTB/POZ domain
Osi17557	Osj42890	Zm41856	Sb19322	-	pfam00654	Voltage_CLC	Voltage gated chloride channel
Osi5456	Osj28241	Zm82698	Sb8091	-	pfam00719	Pyrophosphatase	Inorganic pyrophosphatase
Osi12516	Osj36519	Zm2103	Sb20990	-	pfam00722	Glyco_hydro_16	Glycosyl hydrolases family 16
Osi8514	Osj36678	Zm94281	Sb15874	-	pfam00790	VHS	VHS domain
Osi11832	Osj14259	Zm88135	Sb13940	-	pfam00847	AP2	AP2 domain
Osi8066	Osj2506	Zm62707	Sb15784	-	pfam00847	AP2	AP2 domain
CK081909	Osj18374	Zm104511	Sb10243	-	pfam00850	Hist_deacetyl	Histone deacetylase domain
Osi8833	Osj15402	Zm1174	Sb9662	-	pfam00923	Transaldolase	Transaldolase
CB620982	Osj30895	Zm63546	30965215	-	pfam00929	RNase_T	Exonuclease
Osi15876	Osj14763	Zm461	Sb9933	-	pfam00933	Glyco_hydro_3	Glycosyl hydrolase family 3 N terminal
CT845747	Osj23648	Zm88229	Sb5508	-	pfam00957	Synaptobrevin	Synaptobrevin
CK056593	Osj30679	Zm74808	34516912	-	pfam01088	Peptidase_C12	Ubiquitin carboxyl-terminal hydrolase
Osi13951	Osj1565	Zm40993	Sb13197	-	pfam01090	Ribosomal_S19e	Ribosomal protein S19e
Osi11325	Osj4762	Zm93494	Sb17388	-	pfam01095	Pectinesterase	Pectinesterase
CX109744	Osj28359	Zm6854	Sb17174	-	pfam01202	SKI	Shikimate kinase
Osi5699	Osj5716	Zm33603	Sb3901	-	pfam01202	SKI	Shikimate kinase
CT830590.1	CI032544	FL180750	Sb11295	-	pfam01241	PSI_PSAK	Photosystem I psaG / psaK
CT830651.1	Osj540	Zm101039	Sb7770	-	pfam01253	SUI1	Translation initiation factor SUI1
Osi15984	Osj26093	Zm25339	Sb9905	-	pfam01301	Glyco_hydro_35	Glycosyl hydrolases family 35
Osi2236	Osj34545	Zm26517	Sb13025	-	pfam01370	Epimerase	NAD dependent epimerase/dehydratase family
Osi9264	Osj47705	Zm62856	Sb12029	-	pfam01399	PCI	PCI domain
Osi15724	Osj14199	Zm108315	Sb10983	-	pfam01434	Peptidase_M41	Peptidase family M41
Osi21018	Osj42305	Zm93314	Sb5256	-	pfam01435	Peptidase_M48	Peptidase family M48
CT831989.1	Osj47257	Zm378	Sb4136	-	pfam01472	PUA	PUA domain
Osi3093	Osj35249	Zm40973	Sb5255	-	pfam01501	Glyco_transf_8	Glycosyl transferase family 8
Osi21041	Osj6253	Zm66053	242074753	-	pfam01529	zf-DHHC	DHHC palmitoyltransferase
Osi21086	Osj1960	Zm95319	Sb4365	-	pfam01536	SAM_decarbox	Adenosylmethionine decarboxylase
Osi20174	Osj14250	Zm24360	Sb5337	-	pfam01687	Flavokinase	Riboflavin kinase
Osi14881	Osj28819	Zm39696	Sb16687	-	pfam01694	Rhomboid	Rhomboid family
Osi20238	Osj966	Zm36499	Sb2650	-	pfam01716	MSP	Manganese-stabilising protein / photosystem II
Osi14751	Osj43965	Zm62546	Sb19916	-	pfam01789	PsbP	PsbP
Osi9810	Osj36557	Zm26481	Sb17472	-	pfam01858	RB_A	Retinoblastoma-associated protein A domain
CT830060.1	Osj20131	Zm6428	Sb1696	-	pfam01925	TauE	Sulfite exporter TauE/SafE
CK083510	AK064916.1	Zm30258	Sb1924	-	pfam01946	Thi4	Thi4 family
Osi15139	Osj14934	Zm3813	Sb6922	-	pfam02065	Melibiase	Melibiase
Osi8953	Osj42065	Zm783	Sb11273	-	pfam02096	60KD_IMP	60Kd inner membrane protein
CK072575	Osj36688	Zm8465	Sb20292	-	pfam02214	K_tetra	K+ channel tetramerisation domain
Osi2153	Osj16575	CO454883	Sb1358	-	pfam02298	Cu_bind_like	Plastocyanin-like domain
Osi2595	Osj16271	Zm72473	Sb3280	-	pfam02309	AUX_IAA	AUX/IAA family
Osi14046	Osj36717	Zm50127	Sb1906	-	pfam02365	NAM	No apical meristem (NAM) protein
Osi20737	Osj26913	Zm30912	Sb14575	-	pfam02431	Chalcone	Chalcone-flavanone isomerase
Osi13606	Osj14320	Zm96924	Sb5702	-	pfam02507	PSI_PsaF	Photosystem I reaction centre subunit III
Osi2246	Osj45767	Zm12227	242051285	-	pfam02705	K_trans	K+ potassium transporter
Osi867	CB642385	Zm40827	Sb12036	-	pfam02737	3HCDH_N	3-hydroxyacyl-CoA dehydrogenase	NAD binding
CT845209	Osj15710	Zm7248	Sb8466	-	pfam02779	Transket_pyr	Transketolase	pyrimidine binding domain
Osi16592	Osj38106	Zm23829	Sb18059	-	pfam02786	CPSase_L_D2	Carbamoyl-phosphate synthase L chain	ATP
Osi20982	Osj22529	Zm94988	Sb9205	-	pfam02800	Gp_dh_C	Glyceraldehyde 3-phosphate dehydrogenase
Osi15126	Osj15028	Zm8658	Sb10293	-	pfam02826	2-Hacid_dh_C	D-isomer specific 2-hydroxyacid
CX104503	Osj44622	Zm107027	Sb5296	-	pfam03030	H_PPase	Inorganic H+ pyrophosphatase
Osi12005	Osj44130	Zm3130	242069446	-	pfam03080	DUF239	Domain of unknown function (DUF239)
CX115137	Osj16640	Zm82560	Sb13638	-	pfam03083	MtN3_slv	Sugar efflux transporter for intercellular
Osi14074	Osj36779	Zm94007	Sb9506	-	pfam03171	2OG-FeII_Oxy	2OG-Fe(II) oxygenase superfamily
Osi15703	Osj23573	Zm23849	Sb13899	-	pfam03194	LUC7	LUC7 N_terminus
CT830424.1	Osj40199	Zm7263	Sb3339	-	pfam03208	PRA1	PRA1 family protein
Osi7989	CT831229.1	Zm40442	Sb4252	-	pfam03223	V-ATPase_C	V-ATPase subunit C
Osi3334	Osj5273	Zm29191	Sb8502	-	pfam03332	PMM	Eukaryotic phosphomannomutase
Osi21523	Osj15231	Zm9895	Sb5933	-	pfam03441	FAD_binding_7	FAD binding domain of DNA photolyase
Osi258	Osj7084	Zm8593	Sb2782	-	pfam03874	RNA_pol_Rpb4	RNA polymerase Rpb4
Osi12443	Osj22239	Zm108233	Sb13011	-	pfam04053	Coatomer_WDAD	Coatomer WD associated region
Osi6587	Osj26356	Zm23764	Sb15095	-	pfam04137	ERO1	Endoplasmic Reticulum Oxidoreductin 1 (ERO1)
Osi9939	Osj41924	Zm24041	Sb9618	-	pfam04146	YTH	YT521-B-like domain
CT847817	Osj33676	Zm4597	Sb13211	-	pfam04266	ASCH	ASCH domain
Osi503	Osj5942	Zm97329	Sb7016	-	pfam04535	DUF588	Domain of unknown function (DUF588)
Osi18983	Osj18160	Zm91685	Sb12360	-	pfam04564	U-box	U-box domain
Osi20679	Osj44546	Zm7599	Sb15465	-	pfam04577	DUF563	Protein of unknown function (DUF563)
Osi21398	Osj35934	Zm2709	Sb8664	-	pfam04727	ELMO_CED12	ELMO/CED-12 family
Osi4247	Osj38172	Zm93231	Sb4188	-	pfam04774	HABP4_PAI-RBP1	Hyaluronan / mRNA binding family
Osi17253	Osj38611	Zm72104	Sb14077	-	pfam04815	Sec23_helical	Sec23/Sec24 helical domain
Osi21483	Osj21130	Zm26115	Sb9627	-	pfam05004	IFRD	Interferon-related developmental regulator (IFRD)
Osi10122	Osj38410	Zm106553	Sb9330	-	pfam05153	DUF706	Family of unknown function (DUF706)
Osi14906	Osj16053	Zm92143	Sb2433	-	pfam05212	DUF707	Protein of unknown function (DUF707)
Osi10471	Osj15667	Zm4613	Sb9305	-	pfam05631	DUF791	Protein of unknown function (DUF791)
CT849462	Osj24601	Zm38762	Sb2894	-	pfam05739	SNARE	SNARE domain
Osi21458	Osj42533	Zm30203	Sb11876	-	pfam05817	Ribophorin_II	Oligosaccharyltransferase subunit
Osi21109	Osj18719	Zm104312	242084119	-	pfam05879	RHD3	Root hair defective 3 GTP-binding protein (RHD3)
Osi5807	Osj20712	Zm35098	Sb12	-	pfam06463	Mob_synth_C	Molybdenum Cofactor Synthesis C
Osi12795	Osj38356	Zm92667	Sb1784	-	pfam06814	Lung_7-TM_R	Lung seven transmembrane receptor
Osi6380	Osj36462	Zm2019	Sb16187	-	pfam06886	TPX2	Targeting protein for Xklp2 (TPX2)
Osi5065	Osj46636	Zm107808	Sb645	-	pfam06911	Senescence	Senescence-associated protein
Osi13311	Osj29827	Zm103260	242037966	-	pfam07714	Pkinase_Tyr	Protein tyrosine kinase
CT837938.1	Osj18926	Zm4862	Sb8250	-	pfam07732	Cu-oxidase_3	Multicopper oxidase
Osi4951	Osj43063	Zm64087	Sb4247	-	pfam07767	Nop53	Nop53 (60S ribosomal biogenesis)
Osi10708	Osj42781	DY687269	Sb1615	-	pfam07777	MFMR	G-box binding protein MFMR
Osi20170	Osj36122	Zm39796	Sb2167	-	pfam07800	DUF1644	Protein of unknown function (DUF1644)
Osi6228	Osj16002	Zm72534	Sb8537	-	pfam07818	HCNGP	HCNGP-like protein
FG951773	Osj3311	Zm25155	Sb19335	-	pfam07990	NABP	Nucleic acid binding protein NABP
Osi632	Osj47994	CO445450	Sb10524	-	pfam07991	IlvN	Acetohydroxy acid isomeroreductase	catalytic
Osi10356	NM_001050492.1	Zm3048	Sb8297	-	pfam08241	Methyltransf_11	Methyltransferase domain
Osi10666	Osj16	Zm2634	Sb8073	-	pfam08442	ATP-grasp_2	ATP-grasp domain
Osi11715	Osj21473	Zm1365	Sb2258	-	pfam08711	Med26	TFIIS helical bundle-like domain
Osi8129	Osj28348	Zm107775	Sb2459	-	pfam09280	XPC-binding	XPC-binding domain
Osi7884	CT830956.1	Zm66352	Sb13391	-	pfam09778	Guanylate_cyc_2	Guanylylate cyclase
FG956044	Osj3222	Zm10019	Sb216	-	pfam10163	EnY2	Transcription factor e(y)2
Osi12814	Osj6214	Zm52353	Sb15215	-	pfam10609	ParA	ParA/MinD ATPase like
Osi20674	Osj32757	Zm81035	242076595	-	pfam11969	DcpS_C	Scavenger mRNA decapping enzyme C-term binding
CT852497	Osj16649	Zm97523	Sb1986	-	pfam12263	DUF3611	Protein of unknown function (DUF3611)
CX109403	Osj5921	Zm11903	Sb9210	-	pfam12265	CAF1C_H4-bd	Histone-binding protein RBBP4 or subunit
Osi15195	Osj6351	Zm26290	Sb13632	-	pfam12697	Abhydrolase_6	Alpha/beta hydrolase family
Osi1230	Osj21969	Zm33928	Sb5646	-	pfam12697	Abhydrolase_6	Alpha/beta hydrolase family
CT830397.1	Osj24212	Zm33797	Sb17427	-	pfam12697	Abhydrolase_6	Alpha/beta hydrolase family
CT842220	Osj44293	Zm105437	Sb18177	-	pfam12899	Glyco_hydro_100	Alkaline and neutral invertase
CK053024	Osj19772	Zm41102	Sb14918	-	pfam13207	AAA_17	AAA domain
Osi15560	Osj15902	Zm1918	Sb10701	-	pfam13365	Trypsin_2	Trypsin-like peptidase domain
Osi11239	Osj32243	Zm34074	Sb6343	-	pfam13370	Fer4_13	4Fe-4S single cluster domain
Osi1431	Osj24368	Zm63799	Sb17214	-	pfam13417	GST_N_3	Glutathione S-transferase	N-terminal domain
Osi791	Osj23141	Zm79616	Sb15152	-	pfam13419	HAD_2	Haloacid dehalogenase-like hydrolase
Osi17363	Osj42867	Zm17686	Sb8431	-	pfam13579	Glyco_trans_4_4	Glycosyl transferase 4-like domain
Osi16813	Osj39131	Zm23049	Sb10196	-	pfam13639	zf-RING_2	Ring finger domain
CT832310.1	Osj2508	Zm14101	Sb7472	-	pfam13639	zf-RING_2	Ring finger domain
Osi21234	Osj19595	Zm63027	Sb18349	-	pfam13639	zf-RING_2	Ring finger domain
CT845933	Osj37437	Zm12606	Sb20673	-	pfam13774	Longin	Regulated-SNARE-like domain
CT828123.1	Osj34285	Zm5224	242066107	-	pfam13839	PC-Esterase	GDSL/SGNH-like Acyl-Esterase family found
Osi1254	Osj45976	Zm36678	Sb7820	-	pfam14259	RRM_6	RNA recognition motif (a
Osi11554	Osj14288	Zm24517	Sb16981	-	PRK10811	rne	ribonuclease E; Reviewed
CT831615.1	Osj33406	Zm37197	Sb16123	-	smart00336	BBOX	B-Box-type zinc finger
Osi1586	Osj27817	Zm27692	Sb12205	-	TIGR02169	SMC_prok_A	chromosome segregation protein SMC
Osi20319	Osj21767	Zm20119	Sb15440	-	TIGR02169	SMC_prok_A	chromosome segregation protein SMC
